# Supplementary material for: Protocol for quantifying silent ribosome induction in yeast and mammalian cells using polysome profiling
Source: STAR Protoc. 2026 Mar 20;7(2):104447. doi: 10.1016/j.xpro.2026.104447 (PMC13309975; doi:10.1016/j.xpro.2026.104447)
Supplement: Data S1 RNA-seq–derived mRNA and rRNA abundance values (TPM) from polysome profiling fractions of macrophages under control and heat-shock conditions, related to Step 31.b. — (A) mRNAs (in TPM). (B) rRNAs (in TPM) and calculation of silent ribosome induction. (C) Keys to sheets A and B. [file mmc1.xlsx]

## Sheet: Data S1A mRNA
gene_id	description	gene_biotype	37C, Monosome	37C, Disome	37C, Trisome	37C, 4+	42C, Monosome	42C, Disome	42C, Trisome	42C, 4+
0610010K14Rik	RIKEN cDNA 0610010K14 gene	protein_coding	1.01069	6.39396	3.55712	0.646985	0	0.939088	0.693833	1.25531
0610030E20Rik	RIKEN cDNA 0610030E20 gene	protein_coding	0.00791	0.073696	0.007212	0.014771	0.001561	0	0.036661	0.042197
0610040J01Rik	RIKEN cDNA 0610040J01 gene	protein_coding	0	0	0	0	0	0	0	0
1110002E22Rik	RIKEN cDNA 1110002E22 gene	protein_coding	0	0	0	0	0	0	0	0
1110004F10Rik	RIKEN cDNA 1110004F10 gene	protein_coding	0.25132	1.23403	1.76859	2.55804	0.097458	1.17227	2.48598	6.37818
1110025L11Rik	RIKEN cDNA 1110025L11 gene	protein_coding	0	0	0	0	0	0	0	0
1110025M09Rik	RIKEN cDNA 1110025M09 gene	protein_coding	0	0	0	0	0	0	0	0
1110032F04Rik	RIKEN cDNA 1110032F04 gene	protein_coding	0	0	0	0	0	0	0	0
1110038F14Rik	RIKEN cDNA 1110038F14 gene	protein_coding	0.062301	0.891057	0.884483	0.483625	0.010079	0.109543	0.454457	1.71438
1110059E24Rik	RIKEN cDNA 1110059E24 gene	protein_coding	0	0	0.529977	0.489847	0	0.298225	0.664788	1.37078
1110059G10Rik	RIKEN cDNA 1110059G10 gene	protein_coding	0	0.035184	0.02117	0.074867	0	0.068136	0.066357	0.167426
1110065P20Rik	RIKEN cDNA 1110065P20 gene	protein_coding	0.156226	0.86359	0.370565	0.078062	0.02044	0	0	0.195587
1190005I06Rik	RIKEN cDNA 1190005I06 gene	protein_coding	0	0	0	0	0	0	0	0
1500009L16Rik	RIKEN cDNA 1500009L16 gene	protein_coding	0	0	0	0	0	0	0	0
1600012H06Rik	RIKEN cDNA 1600012H06 gene	protein_coding	0.061948	0.413491	0.369286	0.135508	0.021262	0.049155	0.226363	0.885585
1600014C10Rik	RIKEN cDNA 1600014C10 gene	protein_coding	0	0.030898	0.032008	0.024935	0.004557	0	0.097799	0.070691
1600014C23Rik	RIKEN cDNA 1600014C23 gene	protein_coding	0	0	0	0	0	0	0	0
1700001F09Rik	RIKEN cDNA 1700001F09 gene	protein_coding	0	0	0	0	0	0	0	0
1700001J03Rik	RIKEN cDNA 1700001J03 gene	protein_coding	0	0	0	0	0	0	0	0
1700001K19Rik	RIKEN cDNA 1700001K19 gene	protein_coding	0	0	0	0	0	0	0	0
1700001O22Rik	RIKEN cDNA 1700001O22 gene	protein_coding	0	0	0	0	0	0	0	0
1700003E16Rik	RIKEN cDNA 1700003E16 gene	protein_coding	0	0	0	0	0	0	0	0
1700003F12Rik	RIKEN cDNA 1700003F12 gene	protein_coding	0	0	0.185696	0.182305	0	0	0.091776	0
1700003H04Rik	RIKEN cDNA 1700003H04 gene	protein_coding	0	0	0	0	0	0	0	0
1700006A11Rik	RIKEN cDNA 1700006A11 gene	protein_coding	0	0	0	0	0	0	0	0
1700008O03Rik	RIKEN cDNA 1700008O03 gene	protein_coding	0	0	0	0	0	0	0	0
1700009N14Rik	RIKEN cDNA 1700009N14 gene	protein_coding	0	0	0	0	0	0	0	0
1700010I14Rik	RIKEN cDNA 1700010I14 gene	protein_coding	0	0.070093	0	0.037402	0	0	0.126912	0.132405
1700011L22Rik	RIKEN cDNA 1700011L22 gene	protein_coding	0	0	0	0	0	0	0	0
1700012A03Rik	RIKEN cDNA 1700012A03 gene	protein_coding	0	0	0	0	0	0	0	0
1700012B07Rik	RIKEN cDNA 1700012B07 gene	protein_coding	0	0	0	0	0	0	0	0
1700012B09Rik	RIKEN cDNA 1700012B09 gene	protein_coding	0	0	0	0	0	0	0	0
1700013G24Rik	RIKEN cDNA 1700013G24 gene	protein_coding	0	0	0	0	0	0	0	0
1700013H16Rik	RIKEN cDNA 1700013H16 gene	protein_coding	0	0	0	0	0	0	0	0
1700016H13Rik	RIKEN cDNA 1700016H13 gene	protein_coding	0	0	0	0	0	0	0	0
1700017B05Rik	RIKEN cDNA 1700017B05 gene	protein_coding	0.009851	0.082997	0.072436	0.102222	0.021545	0	0.541514	1.67313
1700017N19Rik	RIKEN cDNA 1700017N19 gene	protein_coding	0	0	0	0	0	0	0	0
1700018B08Rik	RIKEN cDNA 1700018B08 gene	protein_coding	0	0	0	0	0	0	0	0
1700018F24Rik	RIKEN cDNA 1700018F24 gene	protein_coding	0	0	0	0	0	0	0	0
1700019A02Rik	RIKEN cDNA 1700019A02 gene	protein_coding	0	0	0	0	0	0	0	0
1700019D03Rik	RIKEN cDNA 1700019D03 gene	protein_coding	0	0	0	0	0	0	0	0
1700020A23Rik	RIKEN cDNA 1700020A23 gene	protein_coding	0	0	0	0	0	0	0	0
1700020L24Rik	RIKEN cDNA 1700020L24 gene	protein_coding	0	0	0	0	0	0	0	0
1700024G13Rik	RIKEN cDNA 1700024G13 gene	protein_coding	0	0	0	0	0	0	0	0
1700024J04Rik	RIKEN cDNA 1700024J04 gene	protein_coding	0	0	0	0	0	0	0	0
1700025G04Rik	RIKEN cDNA 1700025G04 gene	protein_coding	0.06811	0.391647	0.258146	0.078013	0.025749	0.056171	0.167458	0.252674
1700028K03Rik	RIKEN cDNA 1700028K03 gene	protein_coding	0	0	0	0	0	0	0	0
1700029F12Rik	RIKEN cDNA 1700029F12 gene	protein_coding	0	0	0	0	0	0	0	0
1700029H14Rik	RIKEN cDNA 1700029H14 gene	protein_coding	0	0	0	0	0	0	0	0
1700030J22Rik	RIKEN cDNA 1700030J22 gene	protein_coding	0	0	0	0	0	0	0	0.053689
1700030K09Rik	RIKEN cDNA 1700030K09 gene	protein_coding	0.008495	0	0.042738	0.0278	0	0	0.026418	0.114464
1700031F05Rik	RIKEN cDNA 1700031F05 gene	protein_coding	0	0	0	0	0	0	0	0
1700034E13Rik	RIKEN cDNA 1700034E13 gene	protein_coding	0	0	0	0	0	0	0	0
1700034J05Rik	RIKEN cDNA 1700034J05 gene	protein_coding	0	0	0	0	0	0	0	0
1700037C18Rik	RIKEN cDNA 1700037C18 gene	protein_coding	0	0	0	0	0	0	0	0.124374
1700049E17Rik1	RIKEN cDNA 1700049E17 gene, gene 1	protein_coding	0	0	0	0	0	0	0	0
1700049E17Rik2	tandem duplication of RIKEN cDNA 1700049E17 gene, gene 2	protein_coding	0	0	0	0	0	0	0	0
1700054O19Rik	RIKEN cDNA 1700054O19 gene	protein_coding	0	0	0	0	0	0	0	0
1700056E22Rik	RIKEN cDNA 1700056E22 gene	protein_coding	0	0	0.149795	0	0	0.086105	0	0
1700065D16Rik	RIKEN cDNA 1700065D16 gene	protein_coding	0	0	0	0	0	0	0.309379	0
1700066M21Rik	RIKEN cDNA 1700066M21 gene	protein_coding	0	0.216562	0.086948	0.102351	0	0	0.074497	0.179752
1700067K01Rik	RIKEN cDNA 1700067K01 gene	protein_coding	0	0	0	0	0	0	0	0
1700071K01Rik	RIKEN cDNA 1700071K01 gene	protein_coding	0	0	0	0	0	0	0	0
1700088E04Rik	RIKEN cDNA 1700088E04 gene	protein_coding	0	0	0	0	0	0	0	0
1700093K21Rik	RIKEN cDNA 1700093K21 gene	protein_coding	0	0	0	0	0	0	0	0
1700102P08Rik	RIKEN cDNA 1700102P08 gene	protein_coding	0	0	0	0	0	0	0	0
1700109H08Rik	RIKEN cDNA 1700109H08 gene	protein_coding	0	0	0	0	0	0	0	0
1700113H08Rik	RIKEN cDNA 1700113H08 gene	protein_coding	0	0	0	0	0	0	0	0
1700123K08Rik	RIKEN cDNA 1700123K08 gene	protein_coding	0	0	0	0	0	0	0	0
1700123O20Rik	RIKEN cDNA 1700123O20 gene	protein_coding	0.067758	0.806033	0.80702	0.077932	0	0.049295	0.412689	0.651667
1700129C05Rik	RIKEN cDNA 1700129C05 gene	protein_coding	0	0	0	0	0	0	0	0
1810009A15Rik	RIKEN cDNA 1810009A15 gene	protein_coding	1.04795	12.7813	9.03669	4.12681	0.099819	3.01442	5.32802	2.31874
1810009J06Rik	RIKEN cDNA 1810009J06 gene	protein_coding	0	0	0	0	0	0	0	0
1810010H24Rik	RIKEN cDNA 1810010H24 gene	protein_coding	0	0	0	0	0	0	0	0
1810024B03Rik	RIKEN cDNA 1810024B03 gene	protein_coding	0	0	0	0	0	0	0	0
1810030O07Rik	RIKEN cDNA 1810030O07 gene	protein_coding	0.013228	0.029897	0.08962	0.086552	0	0.028506	0.118771	0.236096
1810037I17Rik	RIKEN cDNA 1810037I17 gene	protein_coding	3.26013	23.7973	10.4477	1.34272	0	2.82288	3.85452	8.78831
1810055G02Rik	RIKEN cDNA 1810055G02 gene	protein_coding	0	0.216366	0.115583	0.023523	0	0.021566	0.068187	0.12145
1810062G17Rik	RIKEN cDNA 1810062G17 gene	protein_coding	0	0.121734	0	0	0.025305	0	0	0.410847
1810065E05Rik	RIKEN cDNA 1810065E05 gene	protein_coding	0	0	0	0	0	0	0	0
2010003K11Rik	RIKEN cDNA 2010003K11 gene	protein_coding	0	0	0	0	0	0	0	0
2010106E10Rik	RIKEN cDNA 2010106E10 gene	protein_coding	0	0	0	0	0	0	0	0
2010109A12Rik	RIKEN cDNA 2010109A12 gene	protein_coding	0	0	0	0	0	0	0	0
2010315B03Rik	RIKEN cDNA 2010315B03 gene	protein_coding	0	0	0.134899	0.022827	0	0	0	0.232944
2200002D01Rik	RIKEN cDNA 2200002D01 gene	protein_coding	0	0	0	0	0	0	0	0
2200002J24Rik	RIKEN cDNA 2200002J24 gene	protein_coding	0	0	0	0	0	0	0	0.099195
2210016L21Rik	RIKEN cDNA 2210016L21 gene	protein_coding	0.051845	0.384378	0.486905	0.658774	0	0.213824	0.640355	1.53405
2210408I21Rik	RIKEN cDNA 2210408I21 gene	protein_coding	0	0.018368	0	0	0	0.012846	0.012148	0
2210418O10Rik	RIKEN cDNA 2210418O10 gene	protein_coding	0	0	0	0	0	0	0	0
2300002M23Rik	RIKEN cDNA 2300002M23 gene	protein_coding	0	0	0	0	0	0	0	0
2300003K06Rik	RIKEN cDNA 2300003K06 gene	protein_coding	0	0	0	0	0	0	0	0
2300009A05Rik	RIKEN cDNA 2300009A05 gene	protein_coding	0.935584	0.453268	0	0.462671	0	0	0	0
2310002L09Rik	RIKEN cDNA 2310002L09 gene	protein_coding	0	0	0	0	0	0	0	0
2310009B15Rik	RIKEN cDNA 2310009B15 gene	protein_coding	2.17342	24.8183	3.7301	0.323493	0.092332	3.25481	2.15859	1.56917
2310011J03Rik	RIKEN cDNA 2310011J03 gene	protein_coding	0	0.083861	0.269691	0.142999	0	0.086423	0.317343	1.08724
2310022A10Rik	RIKEN cDNA 2310022A10 gene	protein_coding	0.021967	0.053412	0.233709	0.167055	0	0.039492	0.193819	0.335976
2310022B05Rik	RIKEN cDNA 2310022B05 gene	protein_coding	0	0.060275	0.064282	0.185735	0	0.030531	0.048729	0.172479
2310030G06Rik	RIKEN cDNA 2310030G06 gene	protein_coding	0	0	0	0	0	0	0	0
2310033P09Rik	RIKEN cDNA 2310033P09 gene	protein_coding	0.139457	1.02518	0.421733	0.397127	0.068509	0.225046	0.99377	3.61165
2310034C09Rik	RIKEN cDNA 2310034C09 gene	protein_coding	0	0	0	0	0	0	0	0
2310039H08Rik	RIKEN cDNA 2310039H08 gene	protein_coding	0.01141	1.16499	0.518675	0.089657	0.013061	0.10656	0.094884	0.184891
2310057J18Rik	RIKEN cDNA 2310057J18 gene	protein_coding	0	0	0	0	0	0	0	0
2310057M21Rik	RIKEN cDNA 2310057M21 gene	protein_coding	0	0.055463	0.06195	0.055776	0	0	0.064981	0.367321
2310057N15Rik	RIKEN cDNA 2310057N15 gene	protein_coding	0	0	0	0	0	0	0	0
2310061I04Rik	RIKEN cDNA 2310061I04 gene	protein_coding	0.264229	1.05253	0.462487	0.143241	0.058965	0	0.534548	0.74356
2310061N02Rik	RIKEN cDNA 2310061N02 gene	protein_coding	0	0	0	0	0	0	0	0
2310079G19Rik	RIKEN cDNA 2310079G19 gene	protein_coding	0	0	0	0	0	0	0	0
2410002F23Rik	RIKEN cDNA 2410002F23 gene	protein_coding	0.021533	0.070689	0.076024	0	0.015044	0.021021	0.109661	0.26312
2410004B18Rik	RIKEN cDNA 2410004B18 gene	protein_coding	0.350665	2.19841	1.36752	0.480624	0.015883	0.470079	0.592734	2.02158
2410004P03Rik	RIKEN cDNA 2410004P03 gene	protein_coding	0	0	0	0	0	0	0	0
2410137M14Rik	RIKEN cDNA 2410137M14 gene	protein_coding	0	0	0	0	0	0	0	0
2510002D24Rik	RIKEN cDNA 2510002D24 gene	protein_coding	0	0	0	0	0	0	0	0
2510009E07Rik	RIKEN cDNA 2510009E07 gene	protein_coding	0.028809	0.15226	0.137158	0.051261	0.003289	0.009014	0.095854	0.298181
2510022D24Rik	RIKEN cDNA 2510022D24 gene	protein_coding	0.035119	0.471736	0.478347	0.414422	0	0.201332	0.159647	0.770443
2510039O18Rik	RIKEN cDNA 2510039O18 gene	protein_coding	0.078046	0.321021	0.578272	0.154462	0.009974	0	0.260327	0.927973
2610008E11Rik	RIKEN cDNA 2610008E11 gene	protein_coding	0	0.036415	0.020554	0.028517	0	0.016705	0.033975	0.034597
2610028H24Rik	RIKEN cDNA 2610028H24 gene	protein_coding	0	0	0	0	0	0	0	0
2610042L04Rik	RIKEN cDNA 2610042L04 gene	protein_coding	0	0	0	0	0	0	0	0
2610318N02Rik	RIKEN cDNA 2610318N02 gene	protein_coding	0	0	0	0	0	0	0	0
2610524H06Rik	RIKEN cDNA 2610524H06 gene	protein_coding	0.125337	0.933583	0.404832	0.161442	0.025699	0	0.410329	0.235258
2610528J11Rik	RIKEN cDNA 2610528J11 gene	protein_coding	0	0	0	0	0	0	0	0
2700049A03Rik	RIKEN cDNA 2700049A03 gene	protein_coding	0	0.00332	0.001947	0	0	0	0.002598	0.002845
2700062C07Rik	RIKEN cDNA 2700062C07 gene	protein_coding	0.22907	0.098861	0.354624	0	0	0.130953	0.048415	0.127922
2700097O09Rik	RIKEN cDNA 2700097O09 gene	protein_coding	0	0.192742	0.059581	0.123432	0	0.08642	0.097679	0.116473
2810004N23Rik	RIKEN cDNA 2810004N23 gene	protein_coding	0.541286	1.73679	1.81854	0.729922	0.014798	0.137799	1.09735	2.41674
2810021J22Rik	RIKEN cDNA 2810021J22 gene	protein_coding	0	0.034222	0.033492	0.017015	0	0	0	0.020815
2810039B14Rik	RIKEN cDNA 2810039B14 gene	protein_coding	0	0	0	0	0	0	0	0
2810408A11Rik	RIKEN cDNA 2810408A11 gene	protein_coding	0	0	0	0	0	0	0	0
2810408B13Rik	RIKEN cDNA 2810408B13 gene	protein_coding	0.008183	0.025378	0.012857	0.004674	0.000958	0.019708	0.003432	0
2810459M11Rik	RIKEN cDNA 2810459M11 gene	protein_coding	0	0	0	0	0	0	0	0
2900026A02Rik	RIKEN cDNA 2900026A02 gene	protein_coding	0	0.017204	0.013584	0.016998	0	0	0.012929	0.015037
2900092C05Rik	RIKEN cDNA 2900092C05 gene	protein_coding	0	0	0	0	0	0	0	0
3110009E18Rik	RIKEN cDNA 3110009E18 gene	protein_coding	0	0	0.072951	0	0	0	0	0
3110040M04Rik	RIKEN cDNA 3110040M04 gene	protein_coding	0	0	0	0	0	0	0	0
3110040N11Rik	RIKEN cDNA 3110040N11 gene	protein_coding	0.14318	1.09557	0.95307	0.41856	0	0.230968	0.828658	0.513118
3110082I17Rik	RIKEN cDNA 3110082I17 gene	protein_coding	0	0.16188	0.280137	0.37741	0	0	0.221083	1.38635
3300002I08Rik	RIKEN cDNA 3300002I08 gene	protein_coding	0	0.069315	0.039092	0.003982	0	0.039154	0.012818	0.053083
3425401B19Rik	RIKEN cDNA 3425401B19 gene	protein_coding	0	0	0	0	0	0	0	0.014501
3830403N18Rik	RIKEN cDNA 3830403N18 gene	protein_coding	0	0	0	0	0	0	0	0
4833420G17Rik	RIKEN cDNA 4833420G17 gene	protein_coding	0	0.096875	0.039116	0.050594	0	0.029956	0.124558	0.331025
4833439L19Rik	RIKEN cDNA 4833439L19 gene	protein_coding	0.183847	0.185377	0.422023	0.101493	0	0.019922	0.100491	0.405562
4921504E06Rik	RIKEN cDNA 4921504E06 gene	protein_coding	0	0	0	0	0	0	0	0
4921509C19Rik	RIKEN cDNA 4921509C19 gene	protein_coding	0	0	0	0	0	0	0	0
4921517D22Rik	RIKEN cDNA 4921517D22 gene	protein_coding	0	0	0	0	0	0	0	0
4921524J17Rik	RIKEN cDNA 4921524J17 gene	protein_coding	0.083092	0.202236	0.095435	0.126191	0.013278	0.086971	0.096372	0.428482
4921524L21Rik	RIKEN cDNA 4921524L21 gene	protein_coding	0	0	0	0	0	0	0	0
4921528I07Rik	RIKEN cDNA 4921528I07 gene	protein_coding	0	0	0	0	0	0	0	0
4921536K21Rik	RIKEN cDNA 4921536K21 gene	protein_coding	0	0	0	0	0	0	0	0
4921539E11Rik	RIKEN cDNA 4921539E11 gene	protein_coding	0	0	0	0	0	0	0	0
4930402F06Rik	RIKEN cDNA 4930402F06 gene	protein_coding	0	0	0	0	0	0	0	0
4930402K13Rik	RIKEN cDNA 4930402K13 gene	protein_coding	0	0	0	0	0	0	0	0
4930407I10Rik	RIKEN cDNA 4930407I10 gene	protein_coding	0	0	0	0	0	0	0	0
4930426D05Rik	RIKEN cDNA 4930426D05 gene	protein_coding	0	0	0	0	0	0	0	0
4930432E11Rik	RIKEN cDNA 4930432E11 gene	protein_coding	0	0	0	0	0	0	0	0
4930433I11Rik	RIKEN cDNA 4930433I11 gene	protein_coding	0	0	0	0	0	0	0	0
4930438A08Rik	RIKEN cDNA 4930438A08 gene	protein_coding	0	0	0	0	0	0	0	0
4930444P10Rik	RIKEN cDNA 4930444P10 gene	protein_coding	0	0	0	0	0	0	0	0
4930447C04Rik	RIKEN cDNA 4930447C04 gene	protein_coding	0	0	0	0	0	0	0	0
4930449I24Rik	RIKEN cDNA 4930449I24 gene	protein_coding	0	0	0	0	0	0	0	0
4930451I11Rik	RIKEN cDNA 4930451I11 gene	protein_coding	0	0	0	0	0	0	0	0
4930453N24Rik	RIKEN cDNA 4930453N24 gene	protein_coding	0.357113	1.18322	0.196091	0.146482	0.019107	0.189905	0.203848	0.285236
4930474N05Rik	RIKEN cDNA 4930474N05 gene	protein_coding	0	0	0	0	0	0	0	0
4930480E11Rik	RIKEN cDNA 4930480E11 gene	protein_coding	0	0	0	0	0	0	0	0
4930486L24Rik	RIKEN cDNA 4930486L24 gene	protein_coding	0	0	0	0	0	0	0	0
4930488N24Rik	RIKEN cDNA 4930488N24 gene	protein_coding	0	0	0	0	0	0	0	0
4930503E14Rik	RIKEN cDNA 4930503E14 gene	protein_coding	0	0	0	0	0	0	0	0
4930503L19Rik	RIKEN cDNA 4930503L19 gene	protein_coding	0	0.39551	0.08889	0.089556	0	0	0.127831	0.167365
4930505A04Rik	RIKEN cDNA 4930505A04 gene	protein_coding	0	0	0	0	0	0	0	0
4930512M02Rik	RIKEN cDNA 4930512M02 gene	protein_coding	0	0	0	0	0	0	0	0
4930519F16Rik	RIKEN cDNA 4930519F16 gene	protein_coding	0	0	0	0	0	0	0	0
4930519G04Rik	RIKEN cDNA 4930519G04 gene	protein_coding	0	0	0	0	0	0	0	0
4930519L02Rik	RIKEN cDNA 4930519L02 gene	protein_coding	0	0	0	0	0	0	0	0
4930522H14Rik	RIKEN cDNA 4930522H14 gene	protein_coding	0	0	0	0	0	0	0	0
4930522L14Rik	RIKEN cDNA 4930522L14 gene	protein_coding	0.105654	5.66935	0.535293	0	0	0	0.993738	0.562074
4930523C07Rik	RIKEN cDNA 4930523C07 gene	protein_coding	0	0	0	0	0	0	0	0
4930524B15Rik	RIKEN cDNA 4930524B15 gene	protein_coding	0	0	0	0	0	0	0	0
4930524J08Rik	RIKEN cDNA 4930524J08 gene	protein_coding	0	0	0	0	0	0	0	0
4930544D05Rik	RIKEN cDNA 4930544D05 gene	protein_coding	0	0	0	0	0	0	0	0
4930544G11Rik	RIKEN cDNA 4930544G11 gene	protein_coding	0	0	0	0	0	0	0	0
4930550C14Rik	RIKEN cDNA 4930550C14 gene	protein_coding	0	0	0	0	0	0	0	0
4930555G01Rik	RIKEN cDNA 4930555G01 gene	protein_coding	0	0	0	0	0	0	0	0
4930558K02Rik	RIKEN cDNA 4930558K02 gene	protein_coding	0	0	0	0	0	0	0	0
4930562C15Rik	RIKEN cDNA 4930562C15 gene	protein_coding	0	0	0	0	0	0	0	0
4930563E22Rik	RIKEN cDNA 4930563E22 gene	protein_coding	0	0	0	0	0	0	0.017063	0
4930564C03Rik	RIKEN cDNA 4930564C03 gene	protein_coding	0	0	0	0	0	0	0	0
4930568D16Rik	RIKEN cDNA 4930568D16 gene	protein_coding	0	0	0	0	0	0	0	0
4930571K23Rik	RIKEN cDNA 4930571K23 gene	protein_coding	0	0	0	0	0	0	0	0
4930578I06Rik	RIKEN cDNA 4930578I06 gene	protein_coding	0	0	0	0	0	0	0	0
4930579F01Rik	RIKEN cDNA 4930579F01 gene	protein_coding	0	0	0	0	0	0	0	0
4930579G24Rik	RIKEN cDNA 4930579G24 gene	protein_coding	0.036312	0.444052	0.73607	0.337902	0.01188	0	0.07188	0.870243
4930583I09Rik	RIKEN cDNA 4930583I09 gene	protein_coding	0	0	0	0	0	0	0	0
4930590J08Rik	RIKEN cDNA 4930590J08 gene	protein_coding	0	0	0	0	0	0	0	0
4930591A17Rik	RIKEN cDNA 4930591A17 gene	protein_coding	0	0	0	0	0	0	0	0
4930595M18Rik	RIKEN cDNA 4930595M18 gene	protein_coding	0	0	0	0	0	0	0	0
4930596D02Rik	RIKEN cDNA 4930596D02 gene	protein_coding	0	0	0	0	0	0	0	0
4931406B18Rik	RIKEN cDNA 4931406B18 gene	protein_coding	0	0	0	0	0	0	0	0
4931406C07Rik	RIKEN cDNA 4931406C07 gene	protein_coding	0	0.07527	0.043654	0.037393	0	0.014393	0.099732	0.165613
4931414P19Rik	RIKEN cDNA 4931414P19 gene	protein_coding	0	0	0.019399	0	0	0	0.04061	0.052906
4931422A03Rik	RIKEN cDNA 4931422A03 gene	protein_coding	0	0	0	0	0	0	0	0
4931429L15Rik	RIKEN cDNA 4931429L15 gene	protein_coding	0	0	0	0	0	0	0	0
4932414N04Rik	RIKEN cDNA 4932414N04 gene	protein_coding	0	0	0	0	0	0	0	0
4932431P20Rik	RIKEN cDNA 4932431P20 gene	protein_coding	0	0	0	0	0	0	0	0
4933402J07Rik	RIKEN cDNA 4933402J07 gene	protein_coding	0	0	0	0	0	0	0	0
4933402N03Rik	RIKEN cDNA 4933402N03 gene	protein_coding	0	0	0	0	0	0	0	0
4933405L10Rik	RIKEN cDNA 4933405L10 gene	protein_coding	0	0	0	0	0	0	0	0
4933405O20Rik	RIKEN cDNA 4933405O20 gene	protein_coding	0	0	0	0	0	0	0	0
4933407O12Rik	RIKEN cDNA 4933407O12 gene	protein_coding	0	0	0	0	0	0	0	0
4933409G03Rik	RIKEN cDNA 4933409G03 gene	protein_coding	0	0	0	0	0	0	0	0
4933411K16Rik	RIKEN cDNA 4933411K16 gene	protein_coding	0	0	0	0	0	0	0	0
4933412E24Rik	RIKEN cDNA 4933412E24 gene	protein_coding	0	0	0	0	0	0	0	0
4933416I08Rik	RIKEN cDNA 4933416I08 gene	protein_coding	0	0	0	0	0	0	0	0
4933421I07Rik	RIKEN cDNA 4933421I07 gene	protein_coding	0	0	0	0	0	0	0	0
4933424G06Rik	RIKEN cDNA 4933424G06 gene	protein_coding	0	0	0	0.05114	0	0	0	0
4933427D14Rik	RIKEN cDNA 4933427D14 gene	protein_coding	0	0	0.010413	0.010289	0	0	0.027409	0.050177
4933428M09Rik	RIKEN cDNA 4933428M09 gene	protein_coding	0	0	0	0	0	0	0	0
4933430I17Rik	RIKEN cDNA 4933430I17 gene	protein_coding	0	0	0	0	0	0	0	0
4933434E20Rik	RIKEN cDNA 4933434E20 gene	protein_coding	0.558699	3.24049	1.94522	0.310457	0.013514	0.317626	0.919515	1.31716
4933436I01Rik	RIKEN cDNA 4933436I01 gene	protein_coding	0	0	0	0	0	0	0	0
4933440N22Rik	RIKEN cDNA 4933440N22 gene	protein_coding	0.03011	0	0	0.041054	0	0.038006	0	0
5031410I06Rik	RIKEN cDNA 5031410I06 gene	protein_coding	0	0	0	0	0	0	0	0
5031439G07Rik	RIKEN cDNA 5031439G07 gene	protein_coding	0.017828	0.375047	0.64949	0.211963	0.010878	0.025135	0.587508	1.34119
5330438D12Rik	RIKEN cDNA 5330438D12 gene	protein_coding	0	0	0	0	0	0	0	0
5430401F13Rik	RIKEN cDNA 5430401F13 gene	protein_coding	0	0	0	0	0	0	0	0
5430402E10Rik	RIKEN cDNA 5430402E10 gene	protein_coding	0	0	0	0	0	0	0	0
5530400C23Rik	RIKEN cDNA 5530400C23 gene	protein_coding	0	0	0	0	0	0	0	0
5730409E04Rik	RIKEN cDNA 5730409E04Rik gene	protein_coding	0.011653	0.076237	0.014097	0.01633	0	0.008434	0.016543	0
5730455P16Rik	RIKEN cDNA 5730455P16 gene	protein_coding	0	0.03961	0.003873	0.040134	0	0.008129	0.033055	0.093948
5730507C01Rik	RIKEN cDNA 5730507C01 gene	protein_coding	0	0	0	0	0	0	0	0
6030426L16Rik	RIKEN cDNA 6030426L16 gene	protein_coding	0	0	0	0	0	0	0	0
6030458C11Rik	RIKEN cDNA 6030458C11 gene	protein_coding	0.059104	0.11467	0.297	0.222099	0	0.008982	0.034241	1.61655
6030468B19Rik	RIKEN cDNA 6030468B19 gene	protein_coding	0	0	0	0	0	0	0	0
6030498E09Rik	RIKEN cDNA 6030498E09 gene	protein_coding	0	0	0	0	0	0	0	0
6330403K07Rik	RIKEN cDNA 6330403K07 gene	protein_coding	0	0	0	0	0	0	0	0
6430548M08Rik	RIKEN cDNA 6430548M08 gene	protein_coding	0.022244	0.084818	0.040342	0.058592	0	0.021807	0.114668	0.135774
6430550D23Rik	RIKEN cDNA 6430550D23 gene	protein_coding	0	0	0	0	0	0	0	0
6430571L13Rik	RIKEN cDNA 6430571L13 gene	protein_coding	0	0	0	0	0	0	0	0
6820408C15Rik	RIKEN cDNA 6820408C15 gene	protein_coding	0	0	0	0	0	0	0	0
7530416G11Rik	RIKEN cDNA 7530416G11 gene	protein_coding	0	0	0	0	0	0	0	0
8030474K03Rik	RIKEN cDNA 8030474K03 gene	protein_coding	0	0	0	0	0	0	0	0
9030624G23Rik	RIKEN cDNA 9030624G23 gene	protein_coding	0	0	0	0	0	0	0	0
9130008F23Rik	RIKEN cDNA 9130008F23 gene	protein_coding	0	0	0	0	0	0	0	0
9130023H24Rik	RIKEN cDNA 9130023H24 gene	protein_coding	0	0.016571	0.012205	0.007702	0	0	0.009336	0.024569
9130401M01Rik	RIKEN cDNA 9130401M01 gene	protein_coding	0.238538	0.435823	0.895415	0.187807	0	0.09808	0.356892	1.1176
9230112D13Rik	RIKEN cDNA 9230112D13 gene	protein_coding	0	0	0	0	0	0	0	0
9330159F19Rik	RIKEN cDNA 9330159F19 gene	protein_coding	0	0	0	0	0	0	0	0
9330182O14Rik	RIKEN cDNA 9330182O14 gene	protein_coding	0	0	0	0	0	0	0	0
9430015G10Rik	RIKEN cDNA 9430015G10 gene	protein_coding	0	0.116015	0.043578	0	0	0	0	0.104074
9430038I01Rik	RIKEN cDNA 9430038I01 gene	protein_coding	0.047835	1.01922	0.130121	0.045626	0.018906	0	0.302607	0.088864
9430069I07Rik	RIKEN cDNA 9430069I07 gene	protein_coding	0	0	0.292919	0	0	0	0	0
9430078G10Rik	RIKEN cDNA 9430078G10 gene	protein_coding	0	0	0	0	0	0	0	0
9530002B09Rik	RIKEN cDNA 9530002B09 gene	protein_coding	0	0	0	0	0	0	0	0
9530057J20Rik	RIKEN cDNA 9530057J20 gene	protein_coding	0	0	0	0	0	0	0	0
9530068E07Rik	RIKEN cDNA 9530068E07 gene	protein_coding	0.134313	0.315462	0.689105	0.465444	0.010543	0.131322	0.641723	1.22447
9830107B12Rik	RIKEN cDNA 9830107B12 gene	protein_coding	0	0	0	0	0	0	0	0
9930012K11Rik	RIKEN cDNA 9930012K11 gene	protein_coding	0.016896	0	0	0.062703	0	0	0.020221	0.056336
9930111J21Rik1	RIKEN cDNA 9930111J21 gene 1	protein_coding	0.03208	0.070613	0.019549	0.074433	0	0.020787	0.138534	0.240968
9930111J21Rik2	RIKEN cDNA 9930111J21 gene 2	protein_coding	0	0	0.109894	0	0.004278	0	0.040186	0
a	nonagouti	protein_coding	0	0	0	0.077996	0	0	0	0
A130010J15Rik	RIKEN cDNA A130010J15 gene	protein_coding	0.007606	0.057385	0.075485	0.022562	0.002954	0.009164	0.026561	0.090639
A1bg	alpha-1-B glycoprotein	protein_coding	0	0	0	0	0	0	0	0
A1cf	APOBEC1 complementation factor	protein_coding	0	0	0	0	0	0	0	0
A230072I06Rik	RIKEN cDNA A230072I06 gene	protein_coding	0	0	0	0	0	0	0	0
A2m	alpha-2-macroglobulin	protein_coding	0	0	0	0	0	0	0	0
A2ml1	alpha-2-macroglobulin like 1	protein_coding	0	0	0	0	0	0	0	0
A330070K13Rik	RIKEN cDNA A330070K13 gene	protein_coding	0	0	0	0	0	0	0	0
A3galt2	alpha 1,3-galactosyltransferase 2	protein_coding	0	0	0	0	0	0	0	0
A430005L14Rik	RIKEN cDNA A430005L14 gene	protein_coding	0.069165	0.503036	0.53611	0.346802	0.011864	0.155754	0.247937	0.576036
A430033K04Rik	RIKEN cDNA A430033K04 gene	protein_coding	0	0	0	0	0	0	0	0
A430057M04Rik	RIKEN cDNA A430057M04 gene	protein_coding	0.013292	0.033368	0.019657	0	0	0.005718	0	0
A430060F13Rik	RIKEN cDNA A430060F13 gene	protein_coding	0	0	0	0	0	0	0	0
A4galt	alpha 1,4-galactosyltransferase	protein_coding	0	0	0	0	0	0	0	0
A4gnt	alpha-1,4-N-acetylglucosaminyltransferase	protein_coding	0	0	0	0	0	0	0	0
A530016L24Rik	RIKEN cDNA A530016L24 gene	protein_coding	0	0	0	0	0	0	0	0
A530021J07Rik	Riken cDNA A530021J07 gene	protein_coding	0	0	0	0	0	0	0	0
A530064D06Rik	RIKEN cDNA A530064D06 gene	protein_coding	0.101955	0	0.090496	0.041609	0	0	0	0
A630001G21Rik	RIKEN cDNA A630001G21 gene	protein_coding	0.040649	0.287918	0.219153	0.208963	0	0	0.06024	0.382143
A630023A22Rik	RIKEN cDNA A630023A22 gene	protein_coding	0	0	0	0	0	0	0	0
A630073D07Rik	RIKEN cDNA A630073D07 gene	protein_coding	0	0	0	0	0	0	0	0
A630076J17Rik	RIKEN cDNA A630076J17 gene	protein_coding	0	0	0	0	0	0	0	0
A630095N17Rik	RIKEN cDNA A630095N17 gene	protein_coding	0	0	0	0	0	0	0	0
A730008H23Rik	RIKEN cDNA A730008H23 gene	protein_coding	0.01548	0	0.075337	0.025989	0	0	0.023878	0.052987
A830018L16Rik	RIKEN cDNA A830018L16 gene	protein_coding	0	0	0	0	0	0	0	0
A830049F12Rik	RIKEN cDNA A830049F12 gene	protein_coding	0	0	0.037017	0	0	0	0.036796	0.100073
A930007A09Rik	RIKEN cDNA A930007A09 gene	protein_coding	0	0	0	0	0	0	0	0
A930009A15Rik	RIKEN cDNA A930009A15 gene	protein_coding	0	0	0	0	0	0	0	0
A930018O16Rik	RIKEN cDNA A930018O16 gene	protein_coding	0	0	0	0	0	0	0	0
A930018P22Rik	RIKEN cDNA A930018P22 gene	protein_coding	0	0	0	0	0.036401	0	0	0
A930033H14Rik	RIKEN cDNA A930033H14 gene	protein_coding	0	0	0	0	0	0	0	0
AA414768	expressed sequence AA414768	protein_coding	0.043237	0.089604	0.070995	0.04443	0	0	0	0.168788
AA467197	expressed sequence AA467197	protein_coding	0	0	0	0	0	0	0	0
AA623943	expressed sequence AA623943	protein_coding	0	0	0	0	0	0	0	0
AA986860	expressed sequence AA986860	protein_coding	0	0.014487	0.006744	0.006113	0	0	0	0
Aaas	achalasia, adrenocortical insufficiency, alacrimia	protein_coding	0.041389	0.257362	0.269251	0.174564	0.010909	0.085814	0.400788	0.734979
Aacs	acetoacetyl-CoA synthetase	protein_coding	0.042575	0.103484	0.158956	0.093672	0	0.017771	0.144806	1.04985
Aadac	arylacetamide deacetylase	protein_coding	0	0	0	0	0	0	0	0
Aadacl2	arylacetamide deacetylase like 2	protein_coding	0	0	0	0	0	0	0	0
Aadacl2fm1	AADACL2 family member 1	protein_coding	0	0	0	0	0	0	0	0
Aadacl2fm2	AADACL2 family member 2	protein_coding	0	0	0	0	0	0	0	0
Aadacl2fm3	AADACL2 family member 3	protein_coding	0	0	0	0	0	0	0	0
Aadacl3	arylacetamide deacetylase like 3	protein_coding	0	0	0	0	0	0	0	0
Aadacl4	arylacetamide deacetylase like 4	protein_coding	0	0	0	0	0	0	0	0
Aadacl4fm1	AADACL4 family member 1	protein_coding	0	0	0	0	0	0	0	0
Aadacl4fm2	AADACL4 family member 2	protein_coding	0	0	0	0	0	0	0	0
AAdacl4fm3	AADACL4 family member 3	protein_coding	0	0	0	0	0	0	0	0
Aadacl4fm4	AADACL4 family member 4	protein_coding	0	0	0	0	0	0	0	0
Aadacl4fm5	AADACL4 family member 5	protein_coding	0	0	0	0	0	0	0	0
Aadat	aminoadipate aminotransferase	protein_coding	0	0	0	0	0	0	0	0
Aagab	alpha- and gamma-adaptin binding protein	protein_coding	0.01201	0.027626	0.070697	0.049994	0	0.031287	0.136046	0.432251
Aak1	AP2 associated kinase 1	protein_coding	0.005594	0.03093	0.014403	0.029736	0.001186	0.003193	0.043078	0.122731
Aamdc	adipogenesis associated Mth938 domain containing	protein_coding	0	0.375054	0.176216	0.059481	0	0.071079	0	0.276695
Aamp	angio-associated migratory protein	protein_coding	0.010488	0.19173	0.441553	0.298144	0.012653	0.073357	0.505206	1.58546
Aanat	arylalkylamine N-acetyltransferase	protein_coding	0	0	0	0	0	0	0	0
Aar2	AAR2 splicing factor homolog	protein_coding	0	0.023567	0.080943	0.075621	0	0	0.145805	0.438618
Aard	alanine and arginine rich domain containing protein	protein_coding	0	0	0	0	0	0	0	0
Aars1	alanyl-tRNA synthetase 1	protein_coding	0.100662	0.31245	0.443462	0.32734	0.012425	0.089836	0.774953	4.72191
Aars2	alanyl-tRNA synthetase 2, mitochondrial	protein_coding	0.003775	0	0.016871	0.003909	0	0.002948	0.013473	0.067086
Aarsd1	alanyl-tRNA synthetase domain containing 1	protein_coding	0.029686	0.118652	0.217027	0.212646	0.008697	0.235797	0.586333	1.44617
Aasdh	aminoadipate-semialdehyde dehydrogenase	protein_coding	0.010313	0.020448	0	0	0	0.010492	0	0.028027
Aasdhppt	aminoadipate-semialdehyde dehydrogenase-phosphopantetheinyl transferase	protein_coding	0.069553	1.00549	0.827578	0.382203	0.010327	0.360521	0.655577	1.94086
Aass	aminoadipate-semialdehyde synthase	protein_coding	0	0	0	0	0	0	0	0
Aatf	apoptosis antagonizing transcription factor	protein_coding	0.055293	0.068478	0.142311	0.248236	0.014664	0.067647	0.24938	1.49868
Aatk	apoptosis-associated tyrosine kinase	protein_coding	0	0	0	0	0	0	0.008992	0.069549
AB010352	cDNA sequence AB010352	protein_coding	0.023038	0.01382	0.059203	0.008945	0	0	0	0.090699
AB124611	cDNA sequence AB124611	protein_coding	0.401513	1.19951	0.734144	0.101397	0.099882	0.391702	0.942651	1.97155
Abat	4-aminobutyrate aminotransferase	protein_coding	0	0	0	0	0	0	0	0
Abca1	ATP-binding cassette, sub-family A member 1	protein_coding	0.036339	0.140515	0.190973	0.167984	0.001333	0.022076	0.238512	0.909268
Abca12	ATP-binding cassette, sub-family A member 12	protein_coding	0	0	0	0	0	0	0	0
Abca13	ATP-binding cassette, sub-family A member 13	protein_coding	0	0	0.004871	0	0	0	0	0
Abca14	ATP-binding cassette, sub-family A member 14	protein_coding	0	0	0	0	0	0	0	0.045954
Abca15	ATP-binding cassette, sub-family A member 15	protein_coding	0	0	0	0	0	0	0	0
Abca16	ATP-binding cassette, sub-family A member 16	protein_coding	0	0	0	0	0	0	0	0
Abca17	ATP-binding cassette, sub-family A member 17	protein_coding	0	0	0	0	0	0	0	0
Abca2	ATP-binding cassette, sub-family A member 2	protein_coding	0	0.094312	0.017396	0.033305	0	0	0.111266	0.214754
Abca3	ATP-binding cassette, sub-family A member 3	protein_coding	0.006357	0.147595	0.118161	0.078997	0.002198	0.006959	0.176057	0.473784
Abca4	ATP-binding cassette, sub-family A member 4	protein_coding	0	0	0	0	0	0	0	0
Abca5	ATP-binding cassette, sub-family A member 5	protein_coding	0.014944	0	0	0	0	0	0.014511	0
Abca6	ATP-binding cassette, sub-family A member 6	protein_coding	0.037051	0	0	0	0	0	0	0
Abca7	ATP-binding cassette, sub-family A member 7	protein_coding	0.00855	0.012473	0.020872	0.006551	0.002036	0	0.013251	0.176301
Abca8a	ATP-binding cassette, sub-family A member 8a	protein_coding	0	0	0	0	0	0	0	0
Abca8b	ATP-binding cassette, sub-family A member 8b	protein_coding	0	0	0	0	0	0.005937	0	0.060561
Abca9	ATP-binding cassette, sub-family A member 9	protein_coding	0	0	0	0	0	0	0	0
Abcb10	ATP-binding cassette, sub-family B member 10	protein_coding	0	0.024089	0.036404	0.034878	0	0	0.050154	0
Abcb11	ATP-binding cassette, sub-family B member 11	protein_coding	0	0	0	0	0	0	0	0
Abcb1a	ATP-binding cassette, sub-family B member 1A	protein_coding	0	0	0	0	0	0	0	0
Abcb1b	ATP-binding cassette, sub-family B member 1B	protein_coding	0.112935	0.346358	0.173294	0.154399	0.011707	0.009414	0.142249	0.432712
Abcb4	ATP-binding cassette, sub-family B member 4	protein_coding	0.013568	0.04557	0	0	0	0	0.012737	0.031507
Abcb5	ATP-binding cassette, sub-family B member 5	protein_coding	0	0	0	0	0	0	0	0
Abcb6	ATP-binding cassette, sub-family B member 6	protein_coding	0.04313	0.111607	0.134557	0.073897	0.001784	0.014326	0.197585	0.364537
Abcb7	ATP-binding cassette, sub-family B member 7	protein_coding	0.088164	0.184942	0.263112	0.215834	0.004302	0.052394	0.317113	0.855253
Abcb8	ATP-binding cassette, sub-family B member 8	protein_coding	0.043304	0.026839	0.059581	0.037438	0	0.006733	0.075895	0.198626
Abcb9	ATP-binding cassette, sub-family B member 9	protein_coding	0	0	0	0	0	0	0	0
Abcc1	ATP-binding cassette, sub-family C member 1	protein_coding	0.023321	0.203336	0.285329	0.15369	0.007676	0.00531	0.262737	0.840089
Abcc10	ATP-binding cassette, sub-family C member 10	protein_coding	0.010902	0.017243	0.019254	0.015235	0	0	0.01816	0.008747
Abcc12	ATP-binding cassette, sub-family C member 12	protein_coding	0	0	0	0	0	0	0	0
Abcc2	ATP-binding cassette, sub-family member 2	protein_coding	0	0	0	0	0	0	0	0
Abcc3	ATP-binding cassette, sub-family C member 3	protein_coding	0.010307	0.098075	0.200386	0.084593	0	0.013067	0.171632	0.629742
Abcc4	ATP-binding cassette, sub-family C member 4	protein_coding	0.028616	0.190537	0.085726	0.051584	0.014733	0	0.123624	0.371364
Abcc5	ATP-binding cassette, sub-family C member 5	protein_coding	0	0.136647	0.04498	0.024267	0	0	0.031383	0.125923
Abcc6	ATP-binding cassette, sub-family C member 6	protein_coding	0	0	0	0	0	0	0	0
Abcc8	ATP-binding cassette, sub-family C member 8	protein_coding	0	0	0	0	0	0	0	0
Abcc9	ATP-binding cassette, sub-family C member 9	protein_coding	0	0	0	0	0	0	0	0
Abcd1	ATP-binding cassette, sub-family D member 1	protein_coding	0	0.024082	0.079233	0.06004	0.003832	0	0.171458	0.412603
Abcd2	ATP-binding cassette, sub-family D member 2	protein_coding	0	0	0	0.021713	0	0	0	0.028366
Abcd3	ATP-binding cassette, sub-family D member 3	protein_coding	0.017511	0.047614	0.103131	0.021683	0.004496	0.026925	0.053541	0.215738
Abcd4	ATP-binding cassette, sub-family D member 4	protein_coding	0.0165	0.072173	0.052073	0.01797	0	0	0.239179	0.407097
Abce1	ATP-binding cassette, sub-family E member 1	protein_coding	0.42563	1.53941	0.749185	0.488927	0.03587	0.277198	1.10617	2.25193
Abcf1	ATP-binding cassette, sub-family F member 1	protein_coding	0.085412	0.416536	0.335278	0.282915	0.007555	0.066549	0.852529	3.53748
Abcf2	ATP-binding cassette, sub-family F member 2	protein_coding	0.053321	0.213982	0.155815	0.212756	0.007565	0.059251	0.358535	1.36138
Abcf3	ATP-binding cassette, sub-family F member 3	protein_coding	0.008142	0.037442	0.020646	0.020234	0	0.01007	0.094147	0.503755
Abcg1	ATP binding cassette subfamily G member 1	protein_coding	0.090765	0.1768	0.26966	0.200852	0.002082	0.072706	0.486402	1.43023
Abcg2	ATP binding cassette subfamily G member 2 (Junior blood group)	protein_coding	0.088524	0.211087	0.137663	0.072212	0.008523	0.025109	0.30831	0.592004
Abcg3	ATP binding cassette subfamily G member 3	protein_coding	0	0	0	0	0	0	0	0
Abcg4	ATP binding cassette subfamily G member 4	protein_coding	0	0	0	0	0	0	0	0
Abcg5	ATP binding cassette subfamily G member 5	protein_coding	0	0	0	0	0	0	0	0
Abcg8	ATP binding cassette subfamily G member 8	protein_coding	0	0	0	0	0	0	0	0
Abhd10	abhydrolase domain containing 10	protein_coding	0.116907	0.040876	0.583129	0	0	0.027966	0.166425	0.532699
Abhd11	abhydrolase domain containing 11	protein_coding	0.145763	0.42138	0.255911	0.142872	0.020468	0	0.353137	0.837348
Abhd12	abhydrolase domain containing 12	protein_coding	1.72405	5.60678	3.83312	2.52564	0.088719	0.477657	2.51925	9.23268
Abhd12b	abhydrolase domain containing 12B	protein_coding	0	0	0	0	0	0	0	0
Abhd13	abhydrolase domain containing 13	protein_coding	0.063978	0.121705	0.20492	0.067618	0.004571	0.059099	0.070615	0.273837
Abhd14a	abhydrolase domain containing 14A	protein_coding	0.061202	0.214624	0.077569	0.071216	0	0	0.06284	0
Abhd14b	abhydrolase domain containing 14b	protein_coding	0.081158	0	0.036237	0.029527	0	0.052565	0.12454	0.081381
Abhd15	abhydrolase domain containing 15	protein_coding	0	0.028868	0	0	0	0	0	0
Abhd16a	abhydrolase domain containing 16A	protein_coding	0.196171	0.565857	0.412399	0.239012	0.011826	0.048829	0.190059	0.600666
Abhd16b	abhydrolase domain containing 16B	protein_coding	0	0	0	0	0	0	0	0
Abhd17a	abhydrolase domain containing 17A	protein_coding	0.129798	1.19563	0.169872	0.026071	0	0.061606	0.084498	0.228777
Abhd17b	abhydrolase domain containing 17B	protein_coding	0	0.087479	0.284002	0.24841	0	0.07775	0.142691	0.352663
Abhd17c	abhydrolase domain containing 17C	protein_coding	0.385653	2.17948	1.78611	0.94539	0.028823	0.312437	0.974929	3.19667
Abhd18	abhydrolase domain containing 18	protein_coding	0	0	0.035565	0	0	0.017506	0.031435	0.042535
Abhd2	abhydrolase domain containing 2	protein_coding	0.011016	0.010699	0.025168	0.054976	0	0	0.053202	0.260956
Abhd3	abhydrolase domain containing 3	protein_coding	0	0	0	0	0	0	0	0
Abhd4	abhydrolase domain containing 4	protein_coding	0	0.129895	0.091087	0.057136	0	0.017257	0.151597	0.307299
Abhd5	abhydrolase domain containing 5	protein_coding	0.076222	0.197616	0.125703	0.175178	0.021944	0.058553	0.182422	0.379272
Abhd6	abhydrolase domain containing 6	protein_coding	0	0	0.058298	0	0	0	0.02495	0
Abhd8	abhydrolase domain containing 8	protein_coding	0.038528	0.235214	0.04087	0.021047	0	0	0.086599	0.224836
Abi1	abl interactor 1	protein_coding	0.080984	0.884261	0.359564	0.423119	0.010442	0.163626	1.06049	2.59574
Abi2	abl interactor 2	protein_coding	0.013549	0.080791	0.18183	0.110324	0	0	0.155693	0.380234
Abi3	ABI family member 3	protein_coding	0	0.118597	0.035864	0.102496	0	0	0.092464	0.196046
Abi3bp	ABI family member 3 binding protein	protein_coding	0	0	0	0	0.011977	0	0	0
Abitram	actin binding transcription modulator	protein_coding	0.080125	0.374782	0.384263	0.067411	0	0.083794	0.077694	0.131503
Abl1	c-abl oncogene 1, non-receptor tyrosine kinase	protein_coding	0	0	0.045964	0.072872	0	0.009551	0.064995	0.267643
Abl2	ABL proto-oncogene 2, non-receptor tyrosine kinase	protein_coding	0.003774	0.038458	0.055501	0.031442	0	0.003661	0.059032	0.261234
Ablim1	actin-binding LIM protein 1	protein_coding	0	0	0	0	0	0	0	0
Ablim2	actin-binding LIM protein 2	protein_coding	0	0	0	0	0	0	0	0
Ablim3	actin binding LIM protein family, member 3	protein_coding	0	0	0	0	0	0	0	0
Abo	ABO, alpha 1-3-N-acetylgalactosaminyltransferase and alpha 1-3-galactosyltransferase	protein_coding	0	0	0	0	0	0	0	0
Abr	active BCR-related gene	protein_coding	0.021696	0.032438	0.118345	0.08526	0.004245	0.031599	0.228194	0.689312
Abra	actin-binding Rho activating protein	protein_coding	0	0	0	0	0	0	0	0
Abracl	ABRA C-terminal like	protein_coding	1.42263	34.1052	42.904	10.7438	0.762095	8.37675	16.2894	26.0642
Abraxas1	BRCA1 A complex subunit	protein_coding	0	0.090959	0.024986	0.03654	0.008235	0.028168	0.108147	0.178005
Abraxas2	BRISC complex subunit	protein_coding	0	0.088236	0.162948	0.121373	0.004352	0.039072	0.07982	0.566772
Abt1	activator of basal transcription 1	protein_coding	0.036882	0.04668	0.136934	0.035404	0	0	0.083765	0.20986
Abtb1	ankyrin repeat and BTB domain containing 1	protein_coding	0	0	0	0.010845	0	0.011509	0.105453	0.145769
Abtb2	ankyrin repeat and BTB domain containing 2	protein_coding	0	0	0	0	0	0	0.028437	0.023455
Abtb3	ankyrin repeat and BTB domain containing 3	protein_coding	0	0	0	0	0	0	0	0
Acaa1a	acetyl-Coenzyme A acyltransferase 1A	protein_coding	0.104932	0.121362	0.176722	0.201026	0	0.094499	0.559676	1.8639
Acaa1b	acetyl-Coenzyme A acyltransferase 1B	protein_coding	0	0	0	0	0	0	0.03476	0.089903
Acaa2	acetyl-CoA acyltransferase 2	protein_coding	0.019554	0.039297	0.069011	0.055238	0.006727	0.017538	0.17823	0.643944
Acaca	acetyl-Coenzyme A carboxylase alpha	protein_coding	0.00723	0.029569	0.036355	0.041574	0.001062	0	0.058782	0.311516
Acacb	acetyl-Coenzyme A carboxylase beta	protein_coding	0	0	0.008165	0	0	0	0	0.0447
Acad10	acyl-Coenzyme A dehydrogenase family, member 10	protein_coding	0	0	0.03154	0.014784	0	0	0.062673	0.04187
Acad11	acyl-Coenzyme A dehydrogenase family, member 11	protein_coding	0.015034	0.05875	0.032547	0.047467	0	0.013583	0.029392	0.34374
Acad12	acyl-Coenzyme A dehydrogenase family, member 12	protein_coding	0	0	0	0	0	0	0	0
Acad8	acyl-Coenzyme A dehydrogenase family, member 8	protein_coding	0.023076	0.160559	0.089622	0.093893	0	0.020704	0.104533	0.219089
Acad9	acyl-Coenzyme A dehydrogenase family, member 9	protein_coding	0.067626	0.266835	0.338128	0.262795	0.015099	0.069607	0.3393	1.22752
Acadl	acyl-Coenzyme A dehydrogenase, long-chain	protein_coding	0.064906	0.52079	0.494291	0.509023	0.014082	0.170775	0.709075	3.10538
Acadm	acyl-Coenzyme A dehydrogenase, medium chain	protein_coding	0.167561	0.171241	0.308864	0.177027	0.015073	0.088317	0.474467	1.46579
Acads	acyl-Coenzyme A dehydrogenase, short chain	protein_coding	0.058572	0.34229	0.218376	0.188002	0.007226	0.08909	0.240407	0.824207
Acadsb	acyl-Coenzyme A dehydrogenase, short/branched chain	protein_coding	0	0.18554	0.094146	0.082745	0	0.013669	0.257192	0.45419
Acadvl	acyl-Coenzyme A dehydrogenase, very long chain	protein_coding	0.036573	0.036306	0.190768	0.127189	0	0.038579	0.240013	0.83641
Acan	aggrecan	protein_coding	0	0	0	0	0	0	0	0
Acap1	ArfGAP with coiled-coil, ankyrin repeat and PH domains 1	protein_coding	0	0.034786	0	0	0	0	0.074665	0.078171
Acap2	ArfGAP with coiled-coil, ankyrin repeat and PH domains 2	protein_coding	0.079587	0.201648	0.092226	0.088177	0	0.007062	0.167481	0.615082
Acap3	ArfGAP with coiled-coil, ankyrin repeat and PH domains 3	protein_coding	0.008464	0	0.081458	0.019969	0	0	0.037542	0.217829
Acat1	acetyl-Coenzyme A acetyltransferase 1	protein_coding	0.041679	0.21617	0.269108	0.436968	0.008682	0.117307	0.413084	1.07069
Acat2	acetyl-Coenzyme A acetyltransferase 2	protein_coding	0.110853	0	0.288114	0.271094	0.006321	0.087385	0.599559	1.7139
Acat3	acetyl-Coenzyme A acetyltransferase 3	protein_coding	0	0.109051	0	0	0	0	0	0
Acbd3	acyl-Coenzyme A binding domain containing 3	protein_coding	0.035113	0.081443	0.104992	0.243772	0	0.031976	0.176813	0.786284
Acbd5	acyl-Coenzyme A binding domain containing 5	protein_coding	0.034505	0.15655	0.17229	0.21598	0.005023	0.016443	0.212013	0.742778
Acbd6	acyl-Coenzyme A binding domain containing 6	protein_coding	0.171806	1.88626	1.1729	2.63647	0	0.325661	1.84131	0.889244
Acbd7	acyl-Coenzyme A binding domain containing 7	protein_coding	0	0	0	0	0	0	0	0
Accs	1-aminocyclopropane-1-carboxylate synthase (inactive)	protein_coding	0	0	0	0	0	0.009365	0.011173	0.056728
Accsl	1-aminocyclopropane-1-carboxylate synthase (inactive)-like	protein_coding	0	0	0	0	0	0	0	0
Acd	adrenocortical dysplasia	protein_coding	0.126794	0.894566	0.869547	0.229879	0	0.073077	0.232987	0.736991
Ace	angiotensin I converting enzyme	protein_coding	0	0	0	0	0	0	0	0
Ace2	angiotensin converting enzyme 2	protein_coding	0	0	0	0	0	0	0	0
Ace3	angiotensin I converting enzyme 3	protein_coding	0	0	0	0	0	0	0	0
Acer1	alkaline ceramidase 1	protein_coding	0	0	0	0	0	0	0	0
Acer2	alkaline ceramidase 2	protein_coding	0	0	0	0	0	0	0	0
Acer3	alkaline ceramidase 3	protein_coding	0.156954	0.758991	0.502133	0.249563	0.008297	0.173108	0.13764	0.58954
Ache	acetylcholinesterase	protein_coding	0	0	0	0	0	0	0	0
Acin1	apoptotic chromatin condensation inducer 1	protein_coding	0.025312	0.093462	0.100027	0.105181	0	0.019036	0.243324	2.1475
Ackr1	atypical chemokine receptor 1 (Duffy blood group)	protein_coding	0	0	0	0	0	0	0	0
Ackr2	atypical chemokine receptor 2	protein_coding	0	0	0	0	0	0	0	0
Ackr3	atypical chemokine receptor 3	protein_coding	0	0	0	0	0	0	0	0
Ackr4	atypical chemokine receptor 4	protein_coding	0	0	0	0	0	0	0	0
Acly	ATP citrate lyase	protein_coding	0.126439	0.420065	0.283248	0.287759	0.012838	0.047844	0.562298	2.07822
Acmsd	amino carboxymuconate semialdehyde decarboxylase	protein_coding	0	0	0	0	0	0	0	0
Acnat1	acyl-coenzyme A amino acid N-acyltransferase 1	protein_coding	0	0	0	0	0	0	0	0
Acnat2	acyl-coenzyme A amino acid N-acyltransferase 2	protein_coding	0	0	0	0	0	0	0	0
Aco1	aconitase 1	protein_coding	0.012671	0.065016	0.024253	0.043256	0	0.021586	0.046446	0.429543
Aco2	aconitase 2, mitochondrial	protein_coding	0.520158	1.94863	1.38428	0.826391	0.018303	0.355102	1.39837	5.29716
Acod1	aconitate decarboxylase 1	protein_coding	0	0	0	0	0	0	0	0.032788
Acot1	acyl-CoA thioesterase 1	protein_coding	0	0	0	0	0	0	0	0
Acot10	acyl-CoA thioesterase 10	protein_coding	0	0	0	0	0	0	0	0
Acot11	acyl-CoA thioesterase 11	protein_coding	0	0.013826	0.015886	0.008064	0.002302	0	0.007723	0
Acot12	acyl-CoA thioesterase 12	protein_coding	0	0	0	0	0	0	0	0
Acot13	acyl-CoA thioesterase 13	protein_coding	0.086832	0.926862	0.494382	0.539873	0	0.317035	0.94365	1.88695
Acot2	acyl-CoA thioesterase 2	protein_coding	0.021854	0.110912	0.041835	0.027089	0.003799	0	0.06194	0.395409
Acot3	acyl-CoA thioesterase 3	protein_coding	0	0	0	0	0	0	0	0
Acot4	acyl-CoA thioesterase 4	protein_coding	0	0	0	0	0	0	0	0
Acot5	acyl-CoA thioesterase 5	protein_coding	0	0	0	0	0	0	0	0
Acot6	acyl-CoA thioesterase 6	protein_coding	0	0	0	0	0	0	0	0
Acot7	acyl-CoA thioesterase 7	protein_coding	0.317408	0.549606	0.44091	0.778882	0.067147	0.723203	1.37874	3.1665
Acot8	acyl-CoA thioesterase 8	protein_coding	0.049131	0.567033	0.117404	0.088031	0.0118	0.142315	0.120645	0.527522
Acot9	acyl-CoA thioesterase 9	protein_coding	0.546601	0.475936	0.541848	0.090559	0.009477	0.089728	0.238847	0.448012
Acox1	acyl-Coenzyme A oxidase 1, palmitoyl	protein_coding	0.009973	0.110804	0.087075	0.072492	0.011675	0	0.218032	0.886291
Acox2	acyl-Coenzyme A oxidase 2, branched chain	protein_coding	0	0	0	0	0	0	0	0
Acox3	acyl-Coenzyme A oxidase 3, pristanoyl	protein_coding	0.017538	0.085433	0.064541	0.094934	0	0.04708	0.131501	0.39408
Acoxl	acyl-Coenzyme A oxidase-like	protein_coding	0	0	0	0	0	0	0.042282	0
Acp1	acid phosphatase 1, soluble	protein_coding	0.112229	0.822771	0.763921	0.691591	0.016765	0.241506	0.647622	0.79313
Acp2	acid phosphatase 2, lysosomal	protein_coding	0.034093	0.170008	0.195406	0.070551	0.007502	0.007803	0.161025	0.284891
Acp3	acid phosphatase 3	protein_coding	0	0	0	0	0	0	0	0
Acp4	acid phosphatase 4	protein_coding	0	0	0	0	0	0	0	0
Acp5	acid phosphatase 5, tartrate resistant	protein_coding	0	0	0	0	0	0	0	0
Acp6	acid phosphatase 6, lysophosphatidic	protein_coding	0	0.215101	0.2109	0.214076	0	0.133761	0.203777	1.05473
Acp7	acid phosphatase 7, tartrate resistant	protein_coding	0	0	0	0	0	0	0	0
Acr	acrosin prepropeptide	protein_coding	0	0	0	0	0	0	0	0
Acrbp	proacrosin binding protein	protein_coding	0	0	0	0	0	0	0.030433	0.079757
Acrv1	acrosomal vesicle protein 1	protein_coding	0	0	0	0	0	0	0	0
Acsbg1	acyl-CoA synthetase bubblegum family member 1	protein_coding	0	0	0.011142	0	0	0	0	0
Acsbg2	acyl-CoA synthetase bubblegum family member 2	protein_coding	0	0	0	0	0	0	0	0
Acsbg3	acyl-CoA synthetase bubblegum family member 3	protein_coding	0	0	0.049042	0	0	0	0	0
Acsf2	acyl-CoA synthetase family member 2	protein_coding	0.01872	0	0.044314	0.033901	0	0	0.10211	0.304542
Acsf3	acyl-CoA synthetase family member 3	protein_coding	0	0	0	0	0	0	0	0.0881
Acsl1	acyl-CoA synthetase long-chain family member 1	protein_coding	0.01103	0.085502	0.030134	0.0619	0.002065	0.009603	0.057624	0.156444
Acsl3	acyl-CoA synthetase long-chain family member 3	protein_coding	0.189405	0.712283	0.790855	0.318135	0.012765	0.108427	0.946661	1.97044
Acsl4	acyl-CoA synthetase long-chain family member 4	protein_coding	0.035122	0.324359	0.327119	0.252123	0.010113	0.104641	0.343545	2.24765
Acsl5	acyl-CoA synthetase long-chain family member 5	protein_coding	0.546238	1.87564	1.57979	0.897086	0.032835	0.24421	1.33679	3.17637
Acsl6	acyl-CoA synthetase long-chain family member 6	protein_coding	0	0	0	0	0	0	0	0
Acsm1	acyl-CoA synthetase medium-chain family member 1	protein_coding	0	0	0	0	0	0	0	0
Acsm2	acyl-CoA synthetase medium-chain family member 2	protein_coding	0	0	0	0	0	0	0	0
Acsm3	acyl-CoA synthetase medium-chain family member 3	protein_coding	0	0	0	0	0	0	0	0
Acsm4	acyl-CoA synthetase medium-chain family member 4	protein_coding	0	0	0	0	0	0	0	0
Acsm5	acyl-CoA synthetase medium-chain family member 5	protein_coding	0	0	0	0	0	0	0	0
Acss1	acyl-CoA synthetase short-chain family member 1	protein_coding	0	0	0	0	0	0	0.014566	0
Acss2	acyl-CoA synthetase short-chain family member 2	protein_coding	0	0.034334	0.04674	0.021975	0	0	0.097246	0.198475
Acss3	acyl-CoA synthetase short-chain family member 3	protein_coding	0	0	0	0	0	0	0	0
Acta1	actin alpha 1, skeletal muscle	protein_coding	0	0	0	0	0	0	0	0
Acta2	actin alpha 2, smooth muscle, aorta	protein_coding	0	0.130272	0	0	0	0	0.068029	0.060201
Actb	actin, beta	protein_coding	30.6799	69.4544	82.2886	72.9436	3.29564	23.298	150.292	483.36
Actbl2	actin, beta-like 2	protein_coding	0	0	0	0	0	0	0	0
Actc1	actin, alpha, cardiac muscle 1	protein_coding	0	0	0	0	0	0	0	0
Acte1	actin, epsilon 1	protein_coding	0	0	0	0	0	0	0	0
Actg1	actin, gamma, cytoplasmic 1	protein_coding	6.38252	26.2814	23.8084	17.0354	1.87895	10.2275	35.3692	102.936
Actg2	actin, gamma 2, smooth muscle, enteric	protein_coding	0	0	0	0	0	0	0	0
Actl10	actin-like 10	protein_coding	0	0	0	0	0	0	0	0
Actl11	actin-like 11	protein_coding	0	0	0	0	0	0	0	0
Actl6a	actin-like 6A	protein_coding	0.172382	0.567054	0.680816	0.459787	0.010532	0.190975	1.83574	2.92616
Actl6b	actin-like 6B	protein_coding	0	0	0	0	0	0	0	0
Actl7a	actin-like 7a	protein_coding	0	0	0	0	0	0	0	0
Actl7b	actin-like 7b	protein_coding	0	0	0	0	0	0	0	0
Actl9	actin-like 9	protein_coding	0	0	0	0	0	0	0	0
Actmap	actin maturation protease	protein_coding	0	0	0.091063	0.028999	0	0.034314	0.071236	0.031892
Actn1	actinin, alpha 1	protein_coding	0.05409	0.220865	0.174195	0.216994	0.009742	0.012458	0.465339	1.57597
Actn2	actinin alpha 2	protein_coding	0	0	0	0	0	0	0	0
Actn3	actinin alpha 3	protein_coding	0	0	0	0	0	0	0	0.029331
Actn4	actinin alpha 4	protein_coding	0.120515	0.234727	0.393118	0.468644	0.00858	0.096922	1.23893	4.61411
Actr10	ARP10 actin-related protein 10	protein_coding	0.230855	0.305404	0.337185	0.181568	0.006992	0.233018	0.256422	0.521818
Actr1a	ARP1 actin-related protein 1A, centractin alpha	protein_coding	0.03896	0.119952	0.101457	0.08431	0.004305	0.038128	0.161861	0.639804
Actr1b	ARP1 actin-related protein 1B, centractin beta	protein_coding	0.097519	0.646454	0.447879	0.268298	0.004229	0.055107	0.323979	1.11796
Actr2	actin related protein 2	protein_coding	0.412263	2.1959	1.93994	2.05797	0.058119	0.462752	3.11678	9.51353
Actr3	ARP3 actin-related protein 3	protein_coding	3.29439	6.9186	8.82769	7.09738	0.324977	1.88553	9.74746	29.3645
Actr3b	ARP3 actin-related protein 3B	protein_coding	0	0.067351	0.113682	0	0	0	0	0
Actr5	ARP5 actin-related protein 5	protein_coding	0	0.069578	0.024088	0.146354	0	0	0.024337	0.13658
Actr6	ARP6 actin-related protein 6	protein_coding	0.050137	0.309797	0.100088	0.075126	0	0	0.117218	0.473801
Actr8	ARP8 actin-related protein 8	protein_coding	0.030462	0.065023	0.105133	0.07814	0	0.033062	0.17163	0.403941
Actrt1	actin-related protein T1	protein_coding	0	0	0	0	0	0	0	0
Actrt2	actin-related protein T2	protein_coding	0	0	0	0	0	0	0	0
Actrt3	actin related protein T3	protein_coding	0	0	0	0	0	0	0	0
Acvr1	activin A receptor, type 1	protein_coding	0.026702	0.075522	0.119619	0.043382	0.00753	0	0	0.114346
Acvr1b	activin A receptor, type 1B	protein_coding	0	0.038592	0.054922	0.009801	0	0	0.01044	0.050441
Acvr1c	activin A receptor, type IC	protein_coding	0	0	0	0	0	0	0	0
Acvr2a	activin receptor IIA	protein_coding	0	0.086012	0.068298	0.051541	0.005016	0	0.037682	0.082647
Acvr2b	activin receptor IIB	protein_coding	0.00121	0	0.004925	0.002602	0	0	0.005354	0.004556
Acvrl1	activin A receptor, type II-like 1	protein_coding	0.004705	0.06787	0.0299	0.04411	0	0	0.071596	0.453894
Acy1	aminoacylase 1	protein_coding	0.047622	0.274466	0.235022	0.178797	0	0.13637	0.482413	1.81544
Acy3	aminoacylase 3	protein_coding	0	0	0	0	0	0	0	0
Acyp1	acylphosphatase 1	protein_coding	0.015713	1.86013	0.798655	0	0	0	0.435254	2.23993
Acyp2	acylphosphatase 2, muscle type	protein_coding	0	0.44799	0	0	0	0	0	0
Ada	adenosine deaminase	protein_coding	0.081131	0.013966	0.089743	0.127539	0.013517	0.041918	0.44648	0.316128
Adad1	adenosine deaminase domain containing 1	protein_coding	0	0	0	0	0	0	0	0
Adad2	adenosine deaminase domain containing 2	protein_coding	0	0	0	0	0	0	0	0
Adal	adenosine deaminase-like	protein_coding	0.009547	0.207067	0.05491	0.014491	0	0	0.110629	0.079432
Adam10	a disintegrin and metallopeptidase domain 10	protein_coding	0.115444	0.258397	0.492498	0.236384	0	0.091058	0.266233	0.750869
Adam11	a disintegrin and metallopeptidase domain 11	protein_coding	0	0	0	0	0	0	0	0
Adam12	ADAM metallopeptidase domain 12	protein_coding	0	0	0	0	0	0	0	0
Adam15	ADAM metallopeptidase domain 15	protein_coding	0.390374	1.85604	1.61844	1.13763	0.013728	0.133974	1.36134	3.85613
Adam17	a disintegrin and metallopeptidase domain 17	protein_coding	0.203347	0.8126	0.532311	0.531111	0.006425	0.090997	0.668997	3.3049
Adam18	a disintegrin and metallopeptidase domain 18	protein_coding	0	0	0	0	0	0	0	0
Adam19	ADAM metallopeptidase domain 19	protein_coding	0	0	0	0	0	0	0	0
Adam1a	a disintegrin and metallopeptidase domain 1a	protein_coding	0	0	0	0	0	0	0	0
Adam1b	a disintegrin and metallopeptidase domain 1b	protein_coding	0	0	0	0	0	0	0	0
Adam2	a disintegrin and metallopeptidase domain 2	protein_coding	0	0	0	0	0	0	0	0
Adam20	a disintegrin and metallopeptidase domain 20	protein_coding	0	0	0	0	0	0	0	0
Adam21	a disintegrin and metallopeptidase domain 21	protein_coding	0	0	0	0	0	0	0	0
Adam22	a disintegrin and metallopeptidase domain 22	protein_coding	0	0	0	0	0	0	0	0
Adam23	a disintegrin and metallopeptidase domain 23	protein_coding	0	0	0	0.010015	0	0	0	0.105653
Adam24	ADAM metallopeptidase domain 24	protein_coding	0	0	0	0	0	0	0	0
Adam25	ADAM metallopeptidase domain 25	protein_coding	0	0	0	0	0	0	0	0
Adam26a	ADAM metallopeptidase domain 26A	protein_coding	0	0	0	0	0	0	0	0
Adam26b	a disintegrin and metallopeptidase domain 26B	protein_coding	0	0	0	0	0	0	0	0
Adam28	a disintegrin and metallopeptidase domain 28	protein_coding	0	0	0	0	0	0	0	0
Adam29	a disintegrin and metallopeptidase domain 29	protein_coding	0	0	0	0	0	0	0	0
Adam3	ADAM metallopeptidase domain 3	protein_coding	0.056327	0.120361	0.054905	0.029702	0	0	0	0
Adam30	a disintegrin and metallopeptidase domain 30	protein_coding	0	0	0	0	0	0	0	0
Adam32	a disintegrin and metallopeptidase domain 32	protein_coding	0	0	0	0	0	0	0	0.087328
Adam33	a disintegrin and metallopeptidase domain 33	protein_coding	0	0	0	0	0	0	0	0
Adam34	a disintegrin and metallopeptidase domain 34	protein_coding	0	0	0	0	0	0	0	0
Adam34l	a disintegrin and metallopeptidase domain 34 like	protein_coding	0	0	0	0	0	0	0	0
Adam39	a disintegrin and metallopeptidase domain 39	protein_coding	0	0	0	0	0	0	0	0
Adam4	a disintegrin and metallopeptidase domain 4	protein_coding	0	0	0	0	0	0	0	0
Adam5	a disintegrin and metallopeptidase domain 5	protein_coding	0	0	0	0	0	0	0	0
Adam6a	a disintegrin and metallopeptidase domain 6A	protein_coding	0	0	0	0	0	0	0	0
Adam6b	a disintegrin and metallopeptidase domain 6B	protein_coding	0	0	0	0	0	0	0	0
Adam7	a disintegrin and metallopeptidase domain 7	protein_coding	0	0	0	0	0	0	0	0
Adam8	a disintegrin and metallopeptidase domain 8	protein_coding	0.204623	1.23904	1.38939	1.43959	0.036677	0.174146	2.62213	11.8098
Adam9	ADAM metallopeptidase domain 9	protein_coding	0.366125	1.09873	1.25565	1.02819	0.045488	0.144294	0.854686	2.90193
Adamdec1	ADAM-like, decysin 1	protein_coding	0	0	0	0	0	0	0	0
Adamts1	ADAM metallopeptidase with thrombospondin type 1 motif 1	protein_coding	0.046339	0.070446	0.087199	0.056312	0.002845	0.052209	0.327392	1.01869
Adamts10	ADAM metallopeptidase with thrombospondin type 1 motif 10	protein_coding	0.030557	0.290706	0.009185	0.010457	0	0	0	0.027901
Adamts12	ADAM metallopeptidase with thrombospondin type 1 motif 12	protein_coding	0	0	0	0	0	0	0	0
Adamts13	ADAM metallopeptidase with thrombospondin type 1 motif 13	protein_coding	0	0	0.020761	0.007852	0	0	0	0.055621
Adamts14	ADAM metallopeptidase with thrombospondin type 1 motif 14	protein_coding	0	0	0	0	0	0	0	0
Adamts15	ADAM metallopeptidase with thrombospondin type 1 motif 15	protein_coding	0	0	0	0	0	0	0	0
Adamts16	ADAM metallopeptidase with thrombospondin type 1 motif 16	protein_coding	0	0	0	0	0	0	0	0
Adamts17	ADAM metallopeptidase with thrombospondin type 1 motif 17	protein_coding	0	0	0	0	0	0	0	0
Adamts18	ADAM metallopeptidase with thrombospondin type 1 motif 18	protein_coding	0	0	0	0	0	0	0	0
Adamts19	ADAM metallopeptidase with thrombospondin type 1 motif 19	protein_coding	0	0	0	0	0	0	0	0
Adamts2	ADAM metallopeptidase with thrombospondin type 1 motif 2	protein_coding	0	0	0	0	0	0	0	0
Adamts20	ADAM metallopeptidase with thrombospondin type 1 motif 20	protein_coding	0	0	0	0	0	0	0	0
Adamts3	ADAM metallopeptidase with thrombospondin type 1 motif 3	protein_coding	0	0	0	0	0	0	0	0
Adamts4	ADAM metallopeptidase with thrombospondin type 1 motif 4	protein_coding	0.001568	0	0	0	0	0.006554	0	0
Adamts5	ADAM metallopeptidase with thrombospondin type 1 motif 5	protein_coding	0	0	0	0	0	0	0	0
Adamts6	ADAM metallopeptidase with thrombospondin type 1 motif 6	protein_coding	0	0.014414	0	0	0	0	0	0
Adamts7	ADAM metallopeptidase with thrombospondin type 1 motif 7	protein_coding	0	0	0	0	0	0	0	0
Adamts8	ADAM metallopeptidase with thrombospondin type 1 motif 8	protein_coding	0	0	0	0	0	0	0	0
Adamts9	ADAM metallopeptidase with thrombospondin type 1 motif 9	protein_coding	0	0	0	0	0	0	0	0
Adamtsl1	ADAMTS-like 1	protein_coding	0	0	0	0	0	0	0	0
Adamtsl2	ADAMTS-like 2	protein_coding	0	0	0	0	0	0	0	0
Adamtsl3	ADAMTS-like 3	protein_coding	0	0	0	0	0	0	0	0
Adamtsl4	ADAMTS-like 4	protein_coding	0	0	0	0	0	0	0	0
Adamtsl5	ADAMTS-like 5	protein_coding	0	0	0	0.072256	0	0	0	0
Adap1	ArfGAP with dual PH domains 1	protein_coding	0	0.232191	0.298261	0.079533	0	0.022538	0.152103	0.427263
Adap2	ArfGAP with dual PH domains 2	protein_coding	0	0.108374	0.071397	0.013869	0	0	0.015488	0
Adar	adenosine deaminase, RNA-specific	protein_coding	0.039149	0.093171	0.058665	0.107189	0.003025	0.020424	0.141829	0.494633
Adarb1	adenosine deaminase, RNA-specific, B1	protein_coding	0	0	0.013491	0.006414	0	0	0	0
Adarb2	adenosine deaminase, RNA-specific, B2	protein_coding	0	0	0.0077	0	0	0	0	0
Adat1	adenosine deaminase, tRNA-specific 1	protein_coding	0	0.037157	0	0.017294	0	0	0.011951	0.098737
Adat2	adenosine deaminase, tRNA-specific 2	protein_coding	0	0.581409	0.878725	0.053626	0	0.813703	0.928136	2.52703
Adat3	adenosine deaminase, tRNA-specific 3	protein_coding	0	0.084978	0	0.022245	0	0	0.021258	0
Adck1	aarF domain containing kinase 1	protein_coding	0	0.039653	0.121374	0.124711	0	0.027041	0.142923	0.108202
Adck2	aarF domain containing kinase 2	protein_coding	0.015431	0.018397	0.038665	0.02462	0	0.016998	0.052853	0.083933
Adck5	aarF domain containing kinase 5	protein_coding	0.064699	0.106391	0.202666	0.196115	0.006916	0.04873	0.135845	0.225803
Adcy1	adenylate cyclase 1	protein_coding	0	0	0	0	0	0	0	0
Adcy10	adenylate cyclase 10	protein_coding	0	0	0	0	0	0	0	0
Adcy2	adenylate cyclase 2	protein_coding	0	0	0	0	0	0	0	0
Adcy3	adenylate cyclase 3	protein_coding	0	0	0	0	0	0	0	0
Adcy4	adenylate cyclase 4	protein_coding	0	0	0	0	0	0	0	0
Adcy5	adenylate cyclase 5	protein_coding	0	0	0	0	0	0	0	0
Adcy6	adenylate cyclase 6	protein_coding	0	0	0	0	0	0	0	0
Adcy7	adenylate cyclase 7	protein_coding	0.051836	0.278807	0.296265	0.217825	0.003788	0	0.278428	0.931276
Adcy8	adenylate cyclase 8	protein_coding	0	0	0	0	0	0	0	0
Adcy9	adenylate cyclase 9	protein_coding	0	0	0.010329	0.01772	0	0	0.012228	0.022873
Adcyap1	adenylate cyclase activating polypeptide 1	protein_coding	0	0	0	0	0	0	0	0
Adcyap1r1	adenylate cyclase activating polypeptide 1 receptor 1	protein_coding	0	0	0	0	0	0	0	0
Add1	adducin 1	protein_coding	0.019622	0.098839	0.173232	0.12361	0.012337	0.013221	0.173161	0.586336
Add2	adducin 2	protein_coding	0	0	0	0	0	0	0	0
Add3	adducin 3	protein_coding	0	0.058252	0.032093	0.050271	0.004947	0	0.135193	0.329686
Adgb	androglobin	protein_coding	0	0	0	0	0	0	0	0
Adgra1	adhesion G protein-coupled receptor A1	protein_coding	0	0	0	0	0	0	0	0
Adgra2	adhesion G protein-coupled receptor A2	protein_coding	0	0	0	0	0	0	0	0
Adgra3	adhesion G protein-coupled receptor A3	protein_coding	0	0.034034	0.042394	0.034711	0	0.008384	0	0.069714
Adgrb1	adhesion G protein-coupled receptor B1	protein_coding	0	0	0	0	0	0	0	0
Adgrb2	adhesion G protein-coupled receptor B2	protein_coding	0	0	0	0	0	0	0	0
Adgrb3	adhesion G protein-coupled receptor B3	protein_coding	0	0	0	0	0	0	0	0
Adgrd1	adhesion G protein-coupled receptor D1	protein_coding	0	0	0	0	0	0	0	0
Adgre1	adhesion G protein-coupled receptor E1	protein_coding	0.023045	0.062003	0.030324	0.025045	0.003928	0.013361	0.049176	0
Adgre4	adhesion G protein-coupled receptor E4	protein_coding	0	0	0	0	0	0	0	0
Adgre5	adhesion G protein-coupled receptor E5	protein_coding	0	0	0	0	0	0	0	0
Adgrf1	adhesion G protein-coupled receptor F1	protein_coding	0	0	0	0	0	0	0	0
Adgrf2	adhesion G protein-coupled receptor F2	protein_coding	0	0	0	0	0	0	0	0
Adgrf3	adhesion G protein-coupled receptor F3	protein_coding	0	0	0	0	0	0	0	0
Adgrf4	adhesion G protein-coupled receptor F4	protein_coding	0	0	0	0	0	0	0	0
Adgrf5	adhesion G protein-coupled receptor F5	protein_coding	0	0	0	0	0	0	0	0
Adgrg1	adhesion G protein-coupled receptor G1	protein_coding	0	0	0	0	0	0	0	0
Adgrg2	adhesion G protein-coupled receptor G2	protein_coding	0	0	0	0	0	0	0	0
Adgrg3	adhesion G protein-coupled receptor G3	protein_coding	0	0	0	0	0	0	0	0
Adgrg4	adhesion G protein-coupled receptor G4	protein_coding	0	0	0	0	0	0	0	0
Adgrg5	adhesion G protein-coupled receptor G5	protein_coding	0	0.034486	0	0.020024	0	0	0	0
Adgrg6	adhesion G protein-coupled receptor G6	protein_coding	0	0	0	0	0	0	0	0
Adgrg7	adhesion G protein-coupled receptor G7	protein_coding	0	0	0	0	0	0	0	0
Adgrl1	adhesion G protein-coupled receptor L1	protein_coding	0.003715	0	0	0	0.001736	0	0.018317	0.016146
Adgrl2	adhesion G protein-coupled receptor L2	protein_coding	0.015137	0.119019	0.150811	0.128889	0	0	0.069702	0.567826
Adgrl3	adhesion G protein-coupled receptor L3	protein_coding	0	0	0	0	0	0	0	0
Adgrl4	adhesion G protein-coupled receptor L4	protein_coding	0	0	0	0	0	0	0	0
Adgrv1	adhesion G protein-coupled receptor V1	protein_coding	0	0	0.00325	0	0	0	0.002773	0
Adh1	alcohol dehydrogenase 1 (class I)	protein_coding	0	0	0	0	0	0	0	0
Adh4	alcohol dehydrogenase 4 (class II), pi polypeptide	protein_coding	0	0	0	0	0	0	0	0
Adh5	alcohol dehydrogenase 5 (class III), chi polypeptide	protein_coding	0.467693	0.774327	0.652557	0.666017	0.09636	0.344795	1.48534	5.76773
Adh6a	alcohol dehydrogenase 6A (class V)	protein_coding	0	0	0	0	0	0	0	0
Adh6b	alcohol dehydrogenase 6B (class V)	protein_coding	0	0	0	0	0	0	0	0
Adh7	alcohol dehydrogenase 7 (class IV), mu or sigma polypeptide	protein_coding	0	0.139865	0	0.093878	0	0.034918	0	0.066514
Adhfe1	alcohol dehydrogenase, iron containing, 1	protein_coding	0	0	0	0	0	0.02221	0	0.048432
Adi1	acireductone dioxygenase 1	protein_coding	0	0.151511	0.482089	0.226966	0	0.076996	0.592316	1.17424
Adig	adipogenin	protein_coding	0	0	0	0	0	0	0	0
Adipoq	adiponectin, C1Q and collagen domain containing	protein_coding	0	0	0	0	0	0	0	0
Adipor1	adiponectin receptor 1	protein_coding	0.916507	2.10433	2.09974	0.412082	0.128334	0.418612	0.89414	1.82739
Adipor2	adiponectin receptor 2	protein_coding	0.178761	0.357556	0.39957	0.225269	0.011069	0.091389	0.344469	0.653979
Adissp	adipose secreted signaling protein	protein_coding	0.09461	0.713045	0.681832	0.086417	0.04564	0	0.110126	0.11127
Adk	adenosine kinase	protein_coding	0	0.27835	0	0.259002	0.010392	0.072645	0.284875	0.906973
Adm	adrenomedullin	protein_coding	0	0	0	0	0	0	0	0.081498
Adm2	adrenomedullin 2	protein_coding	0	0	0	0	0	0	0	0
Adnp	activity-dependent neuroprotective protein	protein_coding	0	0.145827	0	0.072714	0	0	0.025794	0.072644
Adnp2	ADNP homeobox 2	protein_coding	0.053315	0.054393	0.093525	0.03266	0	0	0.070918	0.154319
Ado	2-aminoethanethiol dioxygenase	protein_coding	0.024413	0.336788	0.218659	0.121434	0	0.044535	0.140917	0.254902
Adora1	adenosine A1 receptor	protein_coding	0	0	0	0	0	0	0	0
Adora2a	adenosine A2a receptor	protein_coding	0	0	0	0	0	0	0	0
Adora2b	adenosine A2b receptor	protein_coding	0	0	0	0	0	0	0.035362	0
Adora3	adenosine A3 receptor	protein_coding	0	0	0	0	0	0	0	0
Adpgk	ADP-dependent glucokinase	protein_coding	0.066236	0.392434	0.277114	0.15832	0.013366	0.05092	0.189767	1.9584
Adprh	ADP-ribosylarginine hydrolase	protein_coding	0.039354	0.046922	0.28056	0.212819	0.014202	0.080771	0.353191	1.35834
Adprhl1	ADP-ribosylhydrolase like 1	protein_coding	0	0	0	0	0	0	0	0
Adprm	ADP-ribose/CDP-alcohol diphosphatase, manganese dependent	protein_coding	0	0.082262	0	0.050402	0.009453	0	0.132952	0.122198
Adprs	ADP-ribosylserine hydrolase	protein_coding	0	0	0.239012	0.240484	0	0	0.218267	0.358901
Adra1a	adrenergic receptor, alpha 1a	protein_coding	0	0	0	0	0	0	0	0.044914
Adra1b	adrenergic receptor, alpha 1b	protein_coding	0	0	0	0	0	0	0	0
Adra1d	adrenergic receptor, alpha 1d	protein_coding	0	0	0	0	0	0	0	0
Adra2a	adrenergic receptor, alpha 2a	protein_coding	0	0	0	0	0	0	0	0
Adra2b	adrenergic receptor, alpha 2b	protein_coding	0	0	0	0	0	0	0	0
Adra2c	adrenergic receptor, alpha 2c	protein_coding	0	0	0	0	0	0	0	0
Adrb1	adrenergic receptor, beta 1	protein_coding	0	0	0	0	0	0	0	0
Adrb2	adrenergic receptor, beta 2	protein_coding	0	0.132334	0.073547	0.03409	0	0.023148	0.161076	0.188958
Adrb3	adrenergic receptor, beta 3	protein_coding	0	0	0	0	0	0	0	0
Adrm1	adhesion regulating molecule 1 26S proteasome ubiquitin receptor	protein_coding	0.107337	0.953354	0.705289	1.17445	0.005502	0.26758	0.935827	2.8632
Adsl	adenylosuccinate lyase	protein_coding	0.163546	0.490028	0.325938	0.1505	0.019565	0.193171	0.467849	1.55642
Adss1	adenylosuccinate synthase 1	protein_coding	0.018092	0.135069	0.068227	0.129666	0.011055	0.062942	0.232739	0.531577
Adss2	adenylosuccinate synthase 2	protein_coding	0.065087	0.340273	0.453972	0.371311	0.015121	0.294082	0.788921	1.65543
Adtrp	androgen dependent TFPI regulating protein	protein_coding	0	0	0	0	0	0	0	0
Aebp1	AE binding protein 1	protein_coding	0	0	0	0	0	0	0	0
Aebp2	AE binding protein 2	protein_coding	0.017547	0.189618	0.229111	0.126377	0.006872	0.009218	0.151123	0.38333
Aen	apoptosis enhancing nuclease	protein_coding	0.015645	0.150685	0.174007	0.092105	0	0.007708	0.125958	0.177418
Afap1	actin filament associated protein 1	protein_coding	0	0	0	0	0	0	0	0.017871
Afap1l1	actin filament associated protein 1-like 1	protein_coding	0	0	0	0	0	0	0	0
Afap1l2	actin filament associated protein 1-like 2	protein_coding	0	0	0	0	0	0	0	0
Afdn	afadin, adherens junction formation factor	protein_coding	0	0	0.027494	0.006018	0	0	0.018028	0.043305
Aff1	AF4/FMR2 family, member 1	protein_coding	0.018311	0.109222	0.059799	0.05075	0.001861	0.005365	0.132486	0.357147
Aff2	AF4/FMR2 family, member 2	protein_coding	0	0	0	0	0	0	0	0
Aff3	AF4/FMR2 family, member 3	protein_coding	0	0	0	0	0	0	0	0
Aff4	AF4/FMR2 family, member 4	protein_coding	0.021428	0.130941	0.204407	0.140141	0	0.012381	0.132822	0.393833
Afg1l	AFG1 like ATPase	protein_coding	0	0	0.027831	0	0	0	0.024159	0.153919
Afg2a	AFG2 AAA ATPase homolog A	protein_coding	0.015276	0.07473	0.124383	0.10109	0.006441	0	0.090633	0.424989
Afg2b	AFG2 AAA ATPase homolog B	protein_coding	0	0.098278	0.068699	0.086185	0.006563	0	0.088743	0.243083
Afg3l1	AFG3-like AAA ATPase 1	protein_coding	0.041467	0.11377	0.145232	0.094464	0	0.010782	0.114799	0.72389
Afg3l2	AFG3-like AAA ATPase 2	protein_coding	0.039798	0.106744	0.182906	0.121944	0.013868	0	0.231249	0.911716
Afm	afamin	protein_coding	0	0	0	0	0	0	0	0
Afmid	arylformamidase	protein_coding	0	0	0	0	0	0	0	0.064753
Afp	alpha fetoprotein	protein_coding	0.12194	0.038763	0.170492	0.059194	0	0.111127	0.060093	0.317282
Aftph	aftiphilin	protein_coding	0.024982	0.076408	0.129769	0.14837	0.004197	0.011395	0.145844	0.521921
Aga	aspartylglucosaminidase	protein_coding	0.059323	0.137187	0.120726	0.326897	0.007844	0.030834	0.32163	0.266026
Agap1	ArfGAP with GTPase domain, ankyrin repeat and PH domain 1	protein_coding	0	0.006545	0.026697	0.005829	0	0	0.019867	0.063176
Agap2	ArfGAP with GTPase domain, ankyrin repeat and PH domain 2	protein_coding	0	0	0	0	0	0	0	0
Agap3	ArfGAP with GTPase domain, ankyrin repeat and PH domain 3	protein_coding	0	0.134326	0.062576	0.018516	0.035576	0.035185	0.147153	0.285621
Agbl1	ATP/GTP binding protein-like 1	protein_coding	0	0	0	0	0	0	0	0
Agbl2	ATP/GTP binding protein-like 2	protein_coding	0	0	0	0	0	0	0	0
Agbl3	ATP/GTP binding protein-like 3	protein_coding	0	0.190569	0.376226	0.010511	0.029929	0.190828	0.098104	0
Agbl4	ATP/GTP binding protein-like 4	protein_coding	0	0	0	0	0	0	0	0
Agbl5	ATP/GTP binding protein-like 5	protein_coding	0.014576	0	0.060402	0.07395	0.008221	0.028393	0.019114	0.037283
Ager	advanced glycosylation end product-specific receptor	protein_coding	0	0	0	0	0	0	0	0
Agfg1	ArfGAP with FG repeats 1	protein_coding	0.045003	0.339124	0.281737	0.373479	0.023794	0.053897	0.222411	0.787892
Agfg2	ArfGAP with FG repeats 2	protein_coding	0	0	0.018501	0.077326	0	0	0.018292	0.201695
Aggf1	angiogenic factor with G patch and FHA domains 1	protein_coding	0.056089	0.078698	0.227839	0.317117	0	0.013045	0.235817	0.747996
Agk	acylglycerol kinase	protein_coding	0	0.06584	0.087507	0.048024	0	0.015834	0.075142	0.30446
Agl	amylo-1,6-glucosidase, 4-alpha-glucanotransferase	protein_coding	0.049517	0.129383	0.137854	0.092024	0	0.011131	0.0972	0.301653
Agmat	agmatinase	protein_coding	0	0	0	0	0	0	0	0
Agmo	alkylglycerol monooxygenase	protein_coding	0.027101	0.147457	0	0	0	0.046129	0.113283	0.217679
Ago1	argonaute RISC catalytic subunit 1	protein_coding	0.024086	0.033079	0.06118	0.04937	0.001945	0.005507	0.059717	0.317017
Ago2	argonaute RISC catalytic subunit 2	protein_coding	0.022516	0.124753	0.133309	0.088	0.002988	0.005546	0.183942	0.523352
Ago3	argonaute RISC catalytic subunit 3	protein_coding	0	0.014733	0.004473	0.027204	0	0.013552	0.014935	0.012285
Ago4	argonaute RISC catalytic subunit 4	protein_coding	0	0	0	0	0	0	0.049023	0.017972
Agpat1	1-acylglycerol-3-phosphate O-acyltransferase 1	protein_coding	0.055765	1.01421	0.383581	0.05117	0.013358	0.044031	0.151754	0.194473
Agpat2	1-acylglycerol-3-phosphate O-acyltransferase 2	protein_coding	0.242711	0.671373	0.520586	0.094807	0.016373	0.19137	0.276261	0.109998
Agpat3	1-acylglycerol-3-phosphate O-acyltransferase 3	protein_coding	0	0.179481	0.07761	0.016785	0	0.029813	0.023422	0.043208
Agpat4	1-acylglycerol-3-phosphate O-acyltransferase 4	protein_coding	0.002814	0.012715	0.006462	0.010218	0	0.013299	0.047713	0.089611
Agpat5	1-acylglycerol-3-phosphate O-acyltransferase 5	protein_coding	0.362225	1.63295	0.783376	0.530855	0.024468	0.216532	0.800789	2.35402
Agps	alkylglycerone phosphate synthase	protein_coding	0.11669	0.284586	0.374953	0.460407	0.010053	0.105329	0.497576	1.20822
Agr2	anterior gradient 2	protein_coding	0	0	0	0	0	0	0	0
Agr3	anterior gradient 3	protein_coding	0	0	0	0	0	0	0	0
Agrn	agrin	protein_coding	0	0.032487	0.009004	0	0	0	0.018853	0
Agrp	agouti related neuropeptide	protein_coding	0	0	0	0	0	0	0	0
Agt	angiotensinogen	protein_coding	0	0	0	0	0	0	0	0
Agtpbp1	ATP/GTP binding protein 1	protein_coding	0.043789	0.105548	0.090626	0.039917	0.020459	0.027398	0.125727	0.414432
Agtr1a	angiotensin II receptor, type 1a	protein_coding	0	0	0	0	0	0	0	0
Agtr1b	angiotensin II receptor, type 1b	protein_coding	0	0	0	0	0	0	0	0
Agtr2	angiotensin II receptor, type 2	protein_coding	0	0	0	0	0	0	0	0
Agtrap	angiotensin II, type I receptor-associated protein	protein_coding	0.007555	0.015181	0.063058	0.00725	0.002499	0.016582	0.040001	0.055984
Agxt	alanine-glyoxylate aminotransferase	protein_coding	0	0	0	0	0	0	0	0
Agxt2	alanine-glyoxylate aminotransferase 2	protein_coding	0	0	0	0	0	0	0	0
Ahctf1	AT hook containing transcription factor 1	protein_coding	0.024332	0.068957	0.081169	0.052032	0.001108	0.00312	0.077084	0.284498
Ahcy	S-adenosylhomocysteine hydrolase	protein_coding	0.294191	1.10369	0.86233	0.884444	0.058349	0.367312	1.28056	3.63746
Ahcyl	adenosylhomocysteinase like	protein_coding	0.040685	0.223667	0.132678	0.260275	0.025159	0.329611	0.739615	3.75621
Ahcyl1	S-adenosylhomocysteine hydrolase-like 1	protein_coding	0.071681	0.155565	0.441071	0.216206	0.008445	0.02122	0.475193	1.78146
Ahcyl2	S-adenosylhomocysteine hydrolase-like 2	protein_coding	0.059766	0.111784	0.072011	0.160592	0.002766	0	0.183133	0.425493
Ahdc1	AT hook, DNA binding motif, containing 1	protein_coding	0	0	0	0	0	0	0	0.081596
Ahi1	Abelson helper integration site 1	protein_coding	0	0.020303	0	0	0	0	0.00958	0
Ahnak	AHNAK nucleoprotein	protein_coding	1.99223	4.55624	6.58208	2.41683	0.140076	0.300581	1.94884	5.58077
Ahnak2	AHNAK nucleoprotein 2	protein_coding	0.002573	0	0.009781	0.015144	0	0.003487	0.0068	0.047847
Ahr	aryl-hydrocarbon receptor	protein_coding	0	0	0	0	0	0	0.007125	0
Ahrr	aryl-hydrocarbon receptor repressor	protein_coding	0	0.02005	0.033351	0	0	0	0	0
Ahsa1	AHA1, activator of heat shock protein ATPase 1	protein_coding	0.328217	2.26106	1.88971	3.477	0.051198	1.02261	3.26618	7.93002
Ahsa2	AHA1, activator of heat shock protein ATPase 2	protein_coding	0.072313	0.864931	0.401587	0.514727	0	0.159558	0.34865	1.12427
Ahsg	alpha-2-HS-glycoprotein	protein_coding	0	0	0	0	0	0	0	0
Ahsp	alpha hemoglobin stabilizing protein	protein_coding	0	0	0	0	0	0	0	0
AI182371	expressed sequence AI182371	protein_coding	0.217342	0	0	0	0	0	0	0
AI429214	expressed sequence AI429214	protein_coding	0	0	0.028293	0	0	0	0	0
AI467606	expressed sequence AI467606	protein_coding	0.01556	0.069574	0.118938	0.130035	0	0	0.061383	0.48221
AI593442	expressed sequence AI593442	protein_coding	0	0	0	0	0	0	0	0
AI597479	expressed sequence AI597479	protein_coding	0.009917	0.046237	0.033225	0.107148	0	0.010879	0.019349	0.234738
AI661453	expressed sequence AI661453	protein_coding	0	0	0	0	0	0	0	0
AI837181	expressed sequence AI837181	protein_coding	0	0.228219	0.029584	0.032862	0	0.02873	0.123966	0.237288
AI854703	expressed sequence AI854703	protein_coding	0	0	0	0	0	0	0	0
AI987944	expressed sequence AI987944	protein_coding	0	0.127812	0.375589	0.196324	0.0588	0.03509	0.250558	0.953135
Aicda	activation-induced cytidine deaminase	protein_coding	0	0	0	0	0	0	0	0
Aida	axin interactor, dorsalization associated	protein_coding	0.07447	0.458813	0.339468	0.086133	0.014375	0.030737	0.186777	0.22198
Aif1	allograft inflammatory factor 1	protein_coding	0.756525	8.63133	10.5169	9.11975	0.093258	3.29473	7.8559	19.4823
Aif1l	allograft inflammatory factor 1-like	protein_coding	0	0	0	0	0	0	0	0
Aifm1	apoptosis-inducing factor, mitochondrion-associated 1	protein_coding	0	0.270351	0.039613	0.105238	0	0	0.362186	1.62939
Aifm2	apoptosis-inducing factor, mitochondrion-associated 2	protein_coding	0	0	0.100348	0.06187	0.007884	0	0.174902	0.162887
Aifm3	apoptosis-inducing factor, mitochondrion-associated 3	protein_coding	0	0	0	0	0	0	0	0
Aig1	androgen-induced 1	protein_coding	0	0.112344	0.144053	0	0.003825	0	0.032231	0.172831
Aim2	absent in melanoma 2	protein_coding	0.03963	0.310047	0.274966	0.147005	0	0.053046	0.321424	1.93432
Aimp1	aminoacyl tRNA synthetase complex-interacting multifunctional protein 1	protein_coding	0.296158	0.818982	0.411294	0.665749	0.014902	0.54438	1.03135	2.54374
Aimp2	aminoacyl tRNA synthetase complex-interacting multifunctional protein 2	protein_coding	0.116257	0.349182	0.193726	0.15362	0	0.031104	0.162462	0.536263
Aip	aryl-hydrocarbon receptor-interacting protein	protein_coding	0.101406	1.22165	1.17093	0.440018	0.045808	0.260057	0.678413	2.38001
Aipl1	aryl hydrocarbon receptor-interacting protein-like 1	protein_coding	0	0	0	0	0	0	0	0
Aire	autoimmune regulator	protein_coding	0	0	0	0	0	0	0	0
Airim	AFG2 interacting ribosome maturation factor	protein_coding	0	0.051336	0.031883	0	0	0	0.027787	0.033063
Ajap1	adherens junction associated protein 1	protein_coding	0	0	0	0	0	0	0	0
Ajm1	apical junction component 1	protein_coding	0	0	0	0	0	0	0	0
Ajuba	ajuba LIM protein	protein_coding	0	0	0	0.01583	0	0	0	0
Ak1	adenylate kinase 1	protein_coding	0	0	0	0	0	0	0	0
Ak2	adenylate kinase 2	protein_coding	0.160702	0.749821	2.19253	3.34191	0.023784	0.547902	2.08169	6.6729
Ak3	adenylate kinase 3	protein_coding	0.138844	0.581328	0.683976	0.260244	0.009373	0.062531	0.459291	1.1234
Ak4	adenylate kinase 4	protein_coding	0	0	0	0.008879	0	0	0	0
Ak5	adenylate kinase 5	protein_coding	0	0	0	0	0	0	0	0
Ak6	adenylate kinase 6	protein_coding	0.501291	2.12582	1.3259	0.870588	0	0.773862	0.728772	0.561433
Ak7	adenylate kinase 7	protein_coding	0	0	0	0	0	0	0	0
Ak8	adenylate kinase 8	protein_coding	0	0	0.026112	0	0	0	0	0.068494
Ak9	adenylate kinase 9	protein_coding	0	0	0	0	0	0	0	0
Akain1	A kinase anchor inhibitor 1	protein_coding	0	0	0	0	0	0	0	0
Akap1	A kinase anchor protein 1	protein_coding	0.020534	0.20773	0.153211	0.049083	0	0	0.054808	0.421851
Akap10	A kinase anchor protein 10	protein_coding	0.058281	0.206613	0.26507	0.128458	0.011669	0.009858	0.13123	0.550005
Akap11	A kinase anchor protein 11	protein_coding	0.008445	0.036174	0.048004	0.029207	0.001309	0.00463	0.020856	0.141291
Akap12	A kinase anchor protein 12	protein_coding	0	0	0	0	0	0	0.00466	0
Akap13	A kinase anchor protein 13	protein_coding	0.006098	0.045688	0.031899	0.032744	0	0.004406	0.037945	0.197323
Akap14	A kinase anchor protein 14	protein_coding	0	0	0	0	0	0	0	0
Akap17a	A-kinase anchoring protein 17A	protein_coding	0	0.046483	0.102633	0.0726	0	0	0.308851	0.602904
Akap17b	A kinase anchor protein 17B	protein_coding	0	0	0	0	0	0	0	0
Akap3	A kinase anchor protein 3	protein_coding	0	0	0	0	0	0	0.032329	0.041169
Akap4	A kinase anchor protein 4	protein_coding	0	0	0	0	0	0	0	0
Akap5	A kinase anchor protein 5	protein_coding	0	0	0	0	0	0	0	0
Akap6	A kinase anchor protein 6	protein_coding	0	0	0	0	0	0	0	0
Akap7	A kinase anchor protein 7	protein_coding	0.077992	0	0	0.050369	0	0	0.095623	0
Akap8	A kinase anchor protein 8	protein_coding	0.016223	0.118429	0.162762	0.117392	0	0.060481	0.39796	1.21581
Akap8l	A kinase anchor protein 8-like	protein_coding	0.055088	0.10605	0.20369	0.13684	0	0.011538	0.428842	1.5598
Akap9	A kinase anchor protein 9	protein_coding	0.018042	0.096835	0.130604	0.075594	0	0.002721	0.10958	0.313886
Akip1	A kinase interacting protein 1	protein_coding	0.14711	2.09119	1.18753	0.132116	0.059146	0.358816	1.02984	1.15712
Akirin1	akirin 1	protein_coding	0.259338	1.47522	1.41934	0.719803	0.040705	0.110849	0.535993	0.797194
Akirin2	akirin 2	protein_coding	0.044867	1.04594	0.906016	0.918229	0.061286	0.339581	0.838723	2.46199
Akna	AT-hook transcription factor	protein_coding	0	0.073879	0.099291	0.056286	0.00231	0.007207	0.032275	0.398219
Aknad1	AKNA domain containing 1	protein_coding	0	0	0	0	0	0	0	0
Akp3	alkaline phosphatase 3, intestine, not Mn requiring	protein_coding	0	0	0	0	0	0	0	0
Akr1a1	aldo-keto reductase family 1, member A1	protein_coding	1.16292	4.13436	6.31676	2.79859	0.182078	1.52104	4.17481	12.7909
Akr1b1	aldo-keto reductase family 1 member B	protein_coding	0.620643	3.21552	2.13927	1.98606	0.138435	1.70752	2.69604	10.462
Akr1b10	aldo-keto reductase family 1, member B10	protein_coding	0.193346	0.620609	0.479061	0.538341	0.035404	0.156792	0.63538	2.47683
Akr1b7	aldo-keto reductase family 1, member B7	protein_coding	0	0	0.072578	0	0	0	0	0
Akr1b8	aldo-keto reductase family 1, member B8	protein_coding	0.373203	2.62494	1.8564	2.04245	0.070725	0.917455	2.37195	9.44408
Akr1c12	aldo-keto reductase family 1, member C12	protein_coding	0	0	0	0	0	0	0	0
Akr1c13	aldo-keto reductase family 1, member C13	protein_coding	0	0	0.037998	0.020689	0	0	0	0.075029
Akr1c14	aldo-keto reductase family 1, member C14	protein_coding	0	0	0	0	0	0	0	0
Akr1c18	aldo-keto reductase family 1, member C18	protein_coding	0	0	0	0	0	0	0	0
Akr1c19	aldo-keto reductase family 1, member C19	protein_coding	0	0	0	0	0	0	0	0
Akr1c20	aldo-keto reductase family 1, member C20	protein_coding	0	0	0	0	0	0	0	0
Akr1c21	aldo-keto reductase family 1, member C21	protein_coding	0	0	0	0	0	0	0	0
Akr1c6	aldo-keto reductase family 1, member C6	protein_coding	0	0	0	0	0	0	0	0
Akr1cl	aldo-keto reductase family 1, member C-like	protein_coding	0	0	0	0	0	0	0	0
Akr1d1	aldo-keto reductase family 1, member D1	protein_coding	0	0	0	0	0	0	0	0
Akr1e1	aldo-keto reductase family 1, member E1	protein_coding	0.079361	0.326558	0.379652	0.138993	0	0.062164	0.101304	1.25724
Akr7a5	aldo-keto reductase family 7, member A5	protein_coding	0	0.07122	0.303072	0.130408	0	0.083665	0.179363	0.55775
Akt1	thymoma viral proto-oncogene 1	protein_coding	0.450225	1.56342	1.96978	0.529979	0.046542	0.068534	1.05984	2.86776
Akt1s1	AKT1 substrate 1	protein_coding	0.049418	0.357827	0.50865	0.134318	0	0.096327	0.62751	1.38949
Akt2	thymoma viral proto-oncogene 2	protein_coding	0.060405	0.186006	0.132178	0.18231	0.011424	0	0.353223	0.445699
Akt3	thymoma viral proto-oncogene 3	protein_coding	0	0.027582	0.017804	0.016246	0.002373	0.006988	0.025445	0.115643
Aktip	AKT interacting protein	protein_coding	0.024193	0.271493	0.189905	0.059182	0.005563	0	0.100801	0.106302
Alad	aminolevulinate, delta-, dehydratase	protein_coding	0.039815	0.083035	0.04775	0.077663	0.001825	0.02937	0.0493	0.20088
Alas1	aminolevulinic acid synthase 1	protein_coding	0.024574	0.116888	0.117849	0.119354	0.003993	0.03111	0.105658	0.946821
Alas2	aminolevulinic acid synthase 2, erythroid	protein_coding	0	0	0	0	0	0	0	0
Alb	albumin	protein_coding	0	0	0	0	0	0	0	0
Albfm1	albumin superfamily member 1	protein_coding	0	0	0	0	0	0	0	0
Alcam	activated leukocyte cell adhesion molecule	protein_coding	0.047493	0.606537	0.464655	0.229959	0.003098	0.078415	0.325532	1.19315
Aldh16a1	aldehyde dehydrogenase 16 family, member A1	protein_coding	0	0.032329	0.030894	0	0	0.01498	0.064941	0.183766
Aldh18a1	aldehyde dehydrogenase 18 family, member A1	protein_coding	0.008448	0.153347	0.20102	0.088685	0.003613	0.011149	0.244906	0.980907
Aldh1a1	aldehyde dehydrogenase family 1, subfamily A1	protein_coding	0	0	0	0	0	0	0	0
Aldh1a2	aldehyde dehydrogenase family 1, subfamily A2	protein_coding	0	0	0	0	0	0	0	0
Aldh1a3	aldehyde dehydrogenase family 1, subfamily A3	protein_coding	0	0	0	0	0	0	0	0
Aldh1a7	aldehyde dehydrogenase family 1, subfamily A7	protein_coding	0	0	0	0	0	0	0	0
Aldh1b1	aldehyde dehydrogenase 1 family, member B1	protein_coding	0	0	0	0	0	0	0	0
Aldh1l1	aldehyde dehydrogenase 1 family, member L1	protein_coding	0	0	0.057396	0	0.003368	0	0.065879	0.163913
Aldh1l2	aldehyde dehydrogenase 1 family, member L2	protein_coding	0	0	0	0	0	0	0	0
Aldh2	aldehyde dehydrogenase 2, mitochondrial	protein_coding	0.262899	1.10267	0.653513	0.137961	0.007771	0.055462	0.696333	3.79124
Aldh3a1	aldehyde dehydrogenase family 3, subfamily A1	protein_coding	0	0	0	0	0	0	0	0
Aldh3a2	aldehyde dehydrogenase family 3, subfamily A2	protein_coding	0.082482	0.222941	0.282149	0.169663	0	0.026518	0.086036	1.02486
Aldh3b1	aldehyde dehydrogenase 3 family, member B1	protein_coding	0	0.093595	0.197082	0.176349	0.020736	0	0.351799	0.77939
Aldh3b2	aldehyde dehydrogenase 3 family, member B2	protein_coding	0	0	0	0	0	0	0	0
Aldh3b3	aldehyde dehydrogenase 3 family, member B3	protein_coding	0	0	0	0	0	0	0	0
Aldh4a1	aldehyde dehydrogenase 4 family, member A1	protein_coding	0	0	0.012444	0.012587	0	0	0.03859	0.19793
Aldh5a1	aldhehyde dehydrogenase family 5, subfamily A1	protein_coding	0	0	0	0	0	0	0.017147	0
Aldh6a1	aldehyde dehydrogenase family 6, subfamily A1	protein_coding	0	0	0	0	0	0	0.017323	0.135935
Aldh7a1	aldehyde dehydrogenase family 7, member A1	protein_coding	0	0	0.051346	0.030674	0	0.008832	0.030765	0.276241
Aldh8a1	aldehyde dehydrogenase 8 family, member A1	protein_coding	0	0	0	0	0	0	0	0
Aldh9a1	aldehyde dehydrogenase 9, subfamily A1	protein_coding	0.193868	0.729979	0.587902	0.436085	0.005382	0.208978	0.761282	2.30467
Aldoa	aldolase A, fructose-bisphosphate	protein_coding	1.55239	8.55742	10.2187	8.11876	0.50168	4.27271	16.5405	49.3772
Aldoart1	aldolase 1 A, retrogene 1	protein_coding	0	0	0	0	0	0	0	0
Aldoart2	aldolase 1 A, retrogene 2	protein_coding	0	0	0	0	0	0	0	0
Aldob	aldolase B, fructose-bisphosphate	protein_coding	0	0	0	0	0	0	0	0
Aldoc	aldolase C, fructose-bisphosphate	protein_coding	0.102644	0.261209	0.282035	0.270137	0	0.059746	0.576923	2.67602
Alg1	ALG1 chitobiosyldiphosphodolichol beta-mannosyltransferase	protein_coding	0.107419	0.22681	0.134204	0.125714	0.008884	0.036416	0.238961	0.193264
Alg10b	ALG10 alpha-1,2-glucosyltransferase	protein_coding	0	0.243195	0.283309	0.13756	0	0.017949	0.160254	0.450906
Alg11	ALG11 alpha-1,2-mannosyltransferase	protein_coding	0.012804	0.019557	0.031945	0.026969	0	0	0.060482	0.081175
Alg12	ALG12 alpha-1,6-mannosyltransferase	protein_coding	0.059301	0.041785	0.048776	0.054575	0	0	0.07952	0.05023
Alg13	asparagine-linked glycosylation 13	protein_coding	0	0.184159	0.235277	0.068017	0	0.127748	0.154361	0.322501
Alg14	asparagine-linked glycosylation 14	protein_coding	0	0.574942	0.29113	0.195555	0	0.154657	0.208419	0.171727
Alg2	ALG2 alpha-1,3/1,6-mannosyltransferase	protein_coding	0.019722	0	0.061991	0.050306	0	0	0.086307	0.252038
Alg3	ALG3 alpha-1,3- mannosyltransferase	protein_coding	0.019051	0.170842	0.055187	0.038705	0.004995	0.014638	0.029278	0.100673
Alg5	ALG5 dolichyl-phosphate beta-glucosyltransferase	protein_coding	0.065461	0.424096	0.423219	0.305569	0.012112	0.092859	0.46604	1.60186
Alg6	ALG6 alpha-1,3-glucosyltransferase	protein_coding	0.078532	0.290956	0.886398	0.231174	0	0.116333	0.345637	0.354671
Alg8	ALG8 alpha-1,3-glucosyltransferase	protein_coding	0.03111	0.07811	0.26944	0.072356	0	0.033024	0.074591	0.530888
Alg9	ALG9 alpha-1,2-mannosyltransferase	protein_coding	0.064124	0.134098	0.049091	0.12468	0.006088	0.018558	0.15804	0.252492
Alk	anaplastic lymphoma kinase	protein_coding	0	0	0	0	0	0	0	0
Alkal1	ALK and LTK ligand 1	protein_coding	0	0	0	0	0	0	0	0
Alkal2	ALK and LTK ligand 2	protein_coding	0	0	0	0	0	0	0	0
Alkbh1	alkB homolog 1, histone H2A dioxygenase	protein_coding	0.03868	0	0.048914	0	0.017022	0	0.104943	0.1932
Alkbh2	alkB homolog 2, alpha-ketoglutarate-dependent dioxygenase	protein_coding	0.073523	0.448657	0.282874	0.355958	0	0.077433	0.522868	0.958099
Alkbh3	alkB homolog 3, alpha-ketoglutarate-dependent dioxygenase	protein_coding	0.0478	0.227238	0.374224	0.502911	0.01225	0.16078	0.30175	0.926517
Alkbh4	alkB homolog 4, lysine demethylase	protein_coding	0	0	0.034038	0.018193	0	0	0	0.051522
Alkbh5	alkB homolog 5, RNA demethylase	protein_coding	0	0.135233	0.344453	0.239229	0.002708	0.008723	0.346514	1.27538
Alkbh6	alkB homolog 6	protein_coding	0.147497	0.873073	0.144715	0	0	0.142612	0.154516	0.230361
Alkbh7	alkB homolog 7	protein_coding	0.085763	0.47308	0.34738	0.354443	0	0.23415	0.43418	0.722571
Alkbh8	alkB homolog 8, tRNA methyltransferase	protein_coding	0	0.226185	0.041193	0.106353	0	0.02751	0.128388	0.269212
Allc	allantoicase	protein_coding	0	0	0	0	0	0	0	0
Alms1	ALMS1, centrosome and basal body associated	protein_coding	0.001238	0.046933	0.021966	0.005674	0	0	0.010919	0.029198
Alox12	arachidonate 12-lipoxygenase	protein_coding	0	0	0	0	0	0	0	0
Alox12b	arachidonate 12-lipoxygenase, 12R type	protein_coding	0	0	0	0	0	0	0	0
Alox12e	arachidonate lipoxygenase, epidermal	protein_coding	0	0	0	0	0	0	0	0
Alox15	arachidonate 15-lipoxygenase	protein_coding	0	0	0	0	0	0	0	0.068534
Alox5	arachidonate 5-lipoxygenase	protein_coding	0.028026	0.06438	0.042394	0	0.006579	0.033627	0.019809	0.380266
Alox5ap	arachidonate 5-lipoxygenase activating protein	protein_coding	1.33401	4.44948	6.10644	2.01891	0.200425	1.66169	2.59085	3.65941
Alox8	arachidonate 8-lipoxygenase	protein_coding	0	0	0	0	0	0	0	0
Aloxe3	arachidonate lipoxygenase 3	protein_coding	0	0	0	0	0.002883	0.028691	0.031533	0
Alpi	alkaline phosphatase, intestinal	protein_coding	0	0	0	0	0	0	0	0
Alpk1	alpha-kinase 1	protein_coding	0.021524	0.046275	0.061522	0.043471	0	0	0.032922	0.205211
Alpk2	alpha-kinase 2	protein_coding	0	0	0	0	0	0	0	0
Alpk3	alpha-kinase 3	protein_coding	0	0	0	0	0	0	0	0
Alpl	alkaline phosphatase, liver/bone/kidney	protein_coding	0	0	0	0	0	0	0	0
Alppl2	alkaline phosphatase, placental-like 2	protein_coding	0	0	0	0	0	0	0	0
Als2	alsin Rho guanine nucleotide exchange factor	protein_coding	0.012803	0.048035	0.023182	0.084586	0	0.028839	0.016625	0.287207
Als2cl	ALS2 C-terminal like	protein_coding	0	0	0	0	0	0	0.045746	0.016664
Alx1	ALX homeobox 1	protein_coding	0	0	0	0	0	0	0	0
Alx3	aristaless-like homeobox 3	protein_coding	0	0	0	0	0	0	0	0
Alx4	aristaless-like homeobox 4	protein_coding	0	0	0	0	0	0	0	0
Alyref	Aly/REF export factor	protein_coding	0.253144	0.544775	1.45388	2.14714	0.093939	0.429425	2.21908	7.78085
Alyref2	Aly/REF export factor 2	protein_coding	0	0.108356	0.359886	0.149411	0.017698	0	0.055339	0.132919
Amacr	alpha-methylacyl-CoA racemase	protein_coding	0.033017	0	0.218367	0.033581	0.011598	0	0.061952	0.171251
Ambn	ameloblastin	protein_coding	0	0	0	0	0	0	0	0
Ambp	alpha 1 microglobulin/bikunin precursor	protein_coding	0	0	0.030138	0	0	0	0.067596	0
Ambra1	autophagy/beclin 1 regulator 1	protein_coding	0.00793	0.059283	0.03769	0.02322	0	0	0.034379	0.229488
Amd1	S-adenosylmethionine decarboxylase 1	protein_coding	0.186307	1.05422	1.04723	0.592937	0.014593	0.088752	0.607435	1.30535
Amd2	S-adenosylmethionine decarboxylase 2	protein_coding	0	0	0.047564	0	0	0	0	0.064333
Amdhd1	amidohydrolase domain containing 1	protein_coding	0	0	0	0.039556	0	0	0	0
Amdhd2	amidohydrolase domain containing 2	protein_coding	0.172716	0.662111	0.403681	0.595638	0.025733	0.29709	0.771832	2.35629
Amelx	amelogenin, X-linked	protein_coding	0	0	0	0	0	0	0	0
Amer1	APC membrane recruitment 1	protein_coding	0.007027	0.012152	0.007755	0.013169	0	0	0.006281	0.032992
Amer2	APC membrane recruitment 2	protein_coding	0	0	0	0	0	0	0	0
Amer3	APC membrane recruitment 3	protein_coding	0	0	0	0	0	0	0	0
Amfr	autocrine motility factor receptor	protein_coding	0.049617	0.262599	0.253597	0.207628	0.004225	0.030283	0.261549	0.548116
Amh	anti-Mullerian hormone	protein_coding	0	0	0	0	0	0	0	0
Amhr2	anti-Mullerian hormone type 2 receptor	protein_coding	0	0	0.024784	0	0	0	0	0
Amigo1	adhesion molecule with Ig like domain 1	protein_coding	0	0	0.01379	0.023328	0	0	0	0.171582
Amigo2	adhesion molecule with Ig like domain 2	protein_coding	0.01924	0	0.088566	0	0	0	0.039595	0
Amigo3	adhesion molecule with Ig like domain 3	protein_coding	0	0	0	0	0	0	0	0
Ammecr1	AMMECR nuclear protein 1	protein_coding	0	0.026889	0.048132	0.067687	0.00348	0	0.022589	0.0262
Ammecr1l	AMME chromosomal region gene 1-like	protein_coding	0	0.076425	0.069644	0.051175	0	0	0.071865	0.235946
Amn	amnionless	protein_coding	0	0	0	0	0	0	0	0
Amn1	antagonist of mitotic exit network 1	protein_coding	0	0.949299	0.760481	0.113629	0	0.106062	0.113718	0
Amot	angiomotin	protein_coding	0	0	0	0	0	0	0	0
Amotl1	angiomotin-like 1	protein_coding	0	0.007109	0	0.010428	0	0	0.014215	0.057887
Amotl2	angiomotin-like 2	protein_coding	0	0	0.012324	0	0	0	0	0.01813
Ampd1	adenosine monophosphate deaminase 1	protein_coding	0	0	0	0	0	0	0	0
Ampd2	adenosine monophosphate deaminase 2	protein_coding	0.00735	0.066362	0.094957	0.045319	0.002245	0.009542	0.064766	0.57431
Ampd3	adenosine monophosphate deaminase 3	protein_coding	0.032322	0.104608	0.214846	0.082946	0.008292	0.024539	0.14808	0.62522
Amph	amphiphysin	protein_coding	0	0	0	0	0	0	0	0
Amt	aminomethyltransferase	protein_coding	0	0	0	0	0	0	0	0
Amtn	amelotin	protein_coding	0	0	0	0	0	0	0	0
Amy1	amylase 1, salivary	protein_coding	0	0	0	0	0	0	0	0
Amy2a1	amylase 2a1	protein_coding	0	0	0	0	0	0	0	0
Amy2a4	amylase 2a4	protein_coding	0	0	0	0	0	0	0	0
Amy2a5	amylase 2a5	protein_coding	0	0	0	0	0	0	0	0
Amy2b	amylase 2b	protein_coding	0	0	0	0	0	0	0	0
Amz1	archaelysin family metallopeptidase 1	protein_coding	0	0	0	0	0	0	0	0
Amz2	archaelysin family metallopeptidase 2	protein_coding	0.013007	0.034335	0.011332	0.002668	0	0	0.0103	0.009662
Anapc1	anaphase promoting complex subunit 1	protein_coding	0.027173	0.144325	0.169505	0.168221	0.006145	0.014504	0.228883	0.992238
Anapc10	anaphase promoting complex subunit 10	protein_coding	0.217342	1.97863	1.70022	0.817461	0.233101	1.18954	0.611571	4.39738
Anapc11	anaphase promoting complex subunit 11	protein_coding	0.186136	1.07518	0.669247	0.126021	0	0.071263	0.160694	0.358954
Anapc13	anaphase promoting complex subunit 13	protein_coding	1.39879	5.00772	5.51501	0.997403	0	1.04548	3.63399	2.25815
Anapc15	anaphase promoting complex C subunit 15	protein_coding	1.04387	4.03134	1.19414	0.66566	0	0.110746	0.680754	1.54018
Anapc16	anaphase promoting complex subunit 16	protein_coding	0.304527	1.55961	1.03234	0.182325	0.034	0.316581	0.493493	0.420735
Anapc2	anaphase promoting complex subunit 2	protein_coding	0.08518	0.190354	0.110861	0.093155	0	0.035785	0.359088	1.42099
Anapc4	anaphase promoting complex subunit 4	protein_coding	0.090247	0.181862	0.141648	0.085034	0.012574	0.015376	0.13582	0.686639
Anapc5	anaphase-promoting complex subunit 5	protein_coding	0.431784	2.06409	2.00173	0.507203	0.027703	0.302046	1.00379	2.1103
Anapc7	anaphase promoting complex subunit 7	protein_coding	0	0.04396	0.011647	0.00959	0	0	0.113352	0.158005
Ang	angiogenin, ribonuclease, RNase A family, 5	protein_coding	0	0.155592	0.413842	0.16279	0	0	0.084788	0
Ang2	angiogenin, ribonuclease A family, member 2	protein_coding	0	0	0	0	0	0	0	0
Ang4	angiogenin, ribonuclease A family, member 4	protein_coding	0	0	0	0	0	0	0	0
Ang5	angiogenin, ribonuclease A family, member 5	protein_coding	0	0	0	0	0	0	0	0
Ang6	angiogenin, ribonuclease A family, member 6	protein_coding	0	0	0	0	0	0	0	0
Angel1	angel homolog 1	protein_coding	0.005307	0	0	0.012117	0	0	0.006488	0.016907
Angel2	angel homolog 2	protein_coding	0.035464	0.290357	0.185933	0.137356	0.006869	0.047618	0.225198	0.615994
Angpt1	angiopoietin 1	protein_coding	0	0	0	0	0	0	0	0
Angpt2	angiopoietin 2	protein_coding	0	0.062555	0.070088	0.01661	0.005035	0	0.158538	0.082896
Angpt4	angiopoietin 4	protein_coding	0	0	0	0	0	0	0	0
Angptl1	angiopoietin-like 1	protein_coding	0	0	0	0	0	0	0	0
Angptl2	angiopoietin-like 2	protein_coding	0.034215	0.023237	0.013147	0.051395	0	0	0.013183	0.136101
Angptl3	angiopoietin-like 3	protein_coding	0	0	0	0	0	0	0	0
Angptl4	angiopoietin-like 4	protein_coding	0.022357	0.050378	0.026745	0.028935	0	0.048637	0.104001	0.141529
Angptl6	angiopoietin-like 6	protein_coding	0	0.064217	0.026204	0	0	0.014322	0.028373	0.039243
Angptl7	angiopoietin-like 7	protein_coding	0	0	0	0	0	0	0	0
Angptl8	angiopoietin-like 8	protein_coding	0	0	0	0	0	0	0	0
Ank	progressive ankylosis	protein_coding	0.022953	0.142059	0.237603	0.09635	0	0.029487	0.116623	0.396714
Ank1	ankyrin 1, erythroid	protein_coding	0.01122	0.021132	0.106347	0.022952	0.005164	0.021336	0.053881	0.20898
Ank2	ankyrin 2, brain	protein_coding	0	0	0.008657	0	0	0.008932	0.00659	0.012063
Ank3	ankyrin 3, epithelial	protein_coding	0	0	0	0	0	0	0	0
Ankar	ankyrin and armadillo repeat containing	protein_coding	0	0	0	0	0	0	0	0
Ankdd1a	ankyrin repeat and death domain containing 1A	protein_coding	0	0	0	0	0	0	0	0
Ankdd1b	ankyrin repeat and death domain containing 1B	protein_coding	0	0	0	0	0	0	0	0
Ankef1	ankyrin repeat and EF-hand domain containing 1	protein_coding	0	0	0	0	0	0	0	0
Ankfn1	ankyrin-repeat and fibronectin type III domain containing 1	protein_coding	0	0	0	0	0	0	0	0
Ankfy1	ankyrin repeat and FYVE domain containing 1	protein_coding	0.01674	0.077847	0.081117	0.065282	0.00438	0.007945	0.093669	0.518532
Ankhd1	ankyrin repeat and KH domain containing 1	protein_coding	0.004511	0.020093	0.068556	0.078454	0.001724	0.004456	0.087022	0.40305
Ankib1	ankyrin repeat and IBR domain containing 1	protein_coding	0.017122	0.034513	0.030817	0.058857	0	0.008417	0.00839	0.183978
Ankk1	ankyrin repeat and kinase domain containing 1	protein_coding	0	0	0	0	0	0	0	0
Ankle1	ankyrin repeat and LEM domain containing 1	protein_coding	0.018316	0	0.017108	0.039532	0	0	0.019666	0.148574
Ankle2	ankyrin repeat and LEM domain containing 2	protein_coding	0.010819	0.082686	0.053811	0.043746	0	0.009852	0.159763	0.455737
Ankmy1	ankyrin repeat and MYND domain containing 1	protein_coding	0	0	0	0	0	0	0	0
Ankmy2	ankyrin repeat and MYND domain containing 2	protein_coding	0	0.063355	0.037745	0.029894	0	0.028989	0.031564	0.404374
Ankra2	ankyrin repeat family A member 2	protein_coding	0.035468	0.235804	0.094071	0.115867	0	0	0.205443	0.349368
Ankrd1	ankyrin repeat domain 1	protein_coding	0	0	0	0	0	0	0	0
Ankrd10	ankyrin repeat domain 10	protein_coding	0	0.041247	0.02172	0	0	0.039422	0.105845	0.252114
Ankrd11	ankyrin repeat domain 11	protein_coding	0.002966	0.08567	0.107549	0.078168	0.001153	0.00369	0.177561	0.923136
Ankrd12	ankyrin repeat domain 12	protein_coding	0	0.009787	0.009493	0.004463	0	0.004577	0.022326	0.065858
Ankrd13a	ankyrin repeat domain 13a	protein_coding	0.06835	0.230259	0.363411	0.222076	0.003936	0.039671	0.255353	0.598876
Ankrd13b	ankyrin repeat domain 13b	protein_coding	0.019675	0.085595	0.064817	0.048051	0	0.022071	0.04488	0.25223
Ankrd13c	ankyrin repeat domain 13c	protein_coding	0.059273	0.947071	0.798167	0.343451	0.018973	0.1252	0.462646	1.4663
Ankrd13d	ankyrin repeat domain 13 family, member D	protein_coding	0	0	0	0.015535	0.003899	0	0	0
Ankrd16	ankyrin repeat domain 16	protein_coding	0	0.059239	0	0.066913	0	0	0.09112	0
Ankrd17	ankyrin repeat domain 17	protein_coding	0.006185	0.08069	0.130211	0.122216	0.001946	0.005729	0.270826	0.665559
Ankrd2	ankyrin repeat domain 2	protein_coding	0	0	0	0	0	0	0	0
Ankrd22	ankyrin repeat domain 22	protein_coding	0	0	0	0	0	0	0	0
Ankrd23	ankyrin repeat domain 23	protein_coding	0	0	0.021127	0	0	0	0.018129	0
Ankrd24	ankyrin repeat domain 24	protein_coding	0.012043	0.036147	0.017507	0.008927	0.002493	0.020161	0.02177	0
Ankrd26	ankyrin repeat domain 26	protein_coding	0.013262	0.077562	0.077465	0.035637	0	0.009014	0.070882	0.28241
Ankrd27	ankyrin repeat domain 27	protein_coding	0.024219	0.099569	0.148048	0.077536	0.013142	0	0.132406	0.357357
Ankrd28	ankyrin repeat domain 28	protein_coding	0.012806	0.080983	0.112449	0.047036	0	0	0.061348	0.234185
Ankrd29	ankyrin repeat domain 29	protein_coding	0	0	0	0	0	0	0	0
Ankrd31	ankyrin repeat domain 31	protein_coding	0	0	0	0	0	0	0	0
Ankrd33	ankyrin repeat domain 33	protein_coding	0	0	0	0	0	0	0	0
Ankrd33b	ankyrin repeat domain 33B	protein_coding	0	0.045342	0.010289	0	0.001445	0	0.031045	0.02209
Ankrd34a	ankyrin repeat domain 34A	protein_coding	0	0	0	0	0	0	0.016192	0
Ankrd34b	ankyrin repeat domain 34B	protein_coding	0	0	0	0	0	0	0	0
Ankrd34c	ankyrin repeat domain 34C	protein_coding	0	0	0	0	0	0	0	0
Ankrd35	ankyrin repeat domain 35	protein_coding	0	0	0	0	0	0	0	0
Ankrd36	ankyrin repeat domain 36	protein_coding	0	0	0	0	0	0	0	0
Ankrd37	ankyrin repeat domain 37	protein_coding	0.268669	0.814655	0.40039	0.208691	0	0.239665	0.242505	0.232033
Ankrd39	ankyrin repeat domain 39	protein_coding	0.097657	0.285626	0.192334	0	0	0	0	0.078026
Ankrd40	ankyrin repeat domain 40	protein_coding	0.048107	0.935578	0.332877	0.132491	0.034085	0.07	0.34487	0.381918
Ankrd40cl	ANKRD40 C-terminal like	protein_coding	0	0	0	0	0	0	0	0
Ankrd42	ankyrin repeat domain 42	protein_coding	0	0.021167	0.008263	0.008124	0	0	0.006614	0
Ankrd44	ankyrin repeat domain 44	protein_coding	0	0.034193	0.021729	0.023723	0.003224	0	0.103442	0.211508
Ankrd45	ankyrin repeat domain 45	protein_coding	0	0	0	0	0	0	0	0
Ankrd46	ankyrin repeat domain 46	protein_coding	0.031979	0.035781	0.019656	0.036767	0	0	0.138515	0.329381
Ankrd49	ankyrin repeat domain 49	protein_coding	0.080303	0.336883	0.171644	0.18243	0.009084	0	0.079538	0.066134
Ankrd50	ankyrin repeat domain 50	protein_coding	0.008828	0.008643	0.039884	0.028695	0	0.009937	0.043122	0.031675
Ankrd52	ankyrin repeat domain 52	protein_coding	0.034584	0.078453	0.093198	0.097293	0	0	0.216635	0.641111
Ankrd53	ankyrin repeat domain 53	protein_coding	0	0	0	0	0	0	0	0
Ankrd54	ankyrin repeat domain 54	protein_coding	0	0.141569	0.069023	0.05007	0.005578	0.016603	0.051954	0.374518
Ankrd55	ankyrin repeat domain 55	protein_coding	0	0.045692	0	0	0	0	0.013922	0
Ankrd6	ankyrin repeat domain 6	protein_coding	0	0	0	0	0	0	0	0
Ankrd60	ankyrin repeat domain 60	protein_coding	0	0	0	0	0	0	0	0
Ankrd61	ankyrin repeat domain 61	protein_coding	0	0	0	0	0	0	0	0
Ankrd63	ankyrin repeat domain 63	protein_coding	0	0	0	0	0	0	0	0
Ankrd65	ankyrin repeat domain 65	protein_coding	0	0	0	0	0	0	0	0
Ankrd66	ankyrin repeat domain 66	protein_coding	0	0	0	0	0	0	0	0
Ankrd7	ankyrin repeat domain 7	protein_coding	0	0	0	0	0	0	0	0
Ankrd9	ankyrin repeat domain 9	protein_coding	0	0	0.120636	0.032323	0	0	0	0
Anks1	ankyrin repeat and SAM domain containing 1	protein_coding	0.005918	0.0195	0	0.007381	0	0	0.083317	0.233145
Anks1b	ankyrin repeat and sterile alpha motif domain containing 1B	protein_coding	0	0	0	0	0	0	0	0
Anks3	ankyrin repeat and sterile alpha motif domain containing 3	protein_coding	0	0	0	0	0	0	0.020647	0
Anks4b	ankyrin repeat and sterile alpha motif domain containing 4B	protein_coding	0	0	0	0	0	0	0	0
Anks6	ankyrin repeat and sterile alpha motif domain containing 6	protein_coding	0	0	0	0	0	0	0	0
Ankub1	ankyrin repeat and ubiquitin domain containing 1	protein_coding	0	0	0	0	0	0	0	0
Ankzf1	ankyrin repeat and zinc finger domain containing 1	protein_coding	0	0.230752	0.101454	0.071639	0	0	0.096084	0.12601
Anln	anillin, actin binding protein	protein_coding	0.058466	0.285252	0.273553	0.191569	0.006968	0.068584	0.405147	1.20697
Ano1	anoctamin 1, calcium activated chloride channel	protein_coding	0	0	0	0	0	0	0	0
Ano10	anoctamin 10	protein_coding	0.06577	0.078521	0.173383	0.153279	0.006708	0.034792	0.112529	0.283084
Ano2	anoctamin 2	protein_coding	0	0	0	0	0	0	0	0
Ano3	anoctamin 3	protein_coding	0	0	0	0	0	0	0	0
Ano4	anoctamin 4	protein_coding	0	0	0	0	0	0	0	0
Ano5	anoctamin 5	protein_coding	0	0	0	0	0	0	0	0
Ano6	anoctamin 6	protein_coding	0.00694	0.045448	0.197214	0.131833	0	0.012912	0.198025	1.03804
Ano7	anoctamin 7	protein_coding	0	0	0	0	0	0	0	0
Ano8	anoctamin 8	protein_coding	0.008338	0.018771	0.009821	0.010035	0	0	0.069828	0.12824
Ano9	anoctamin 9	protein_coding	0	0	0	0	0	0	0	0
Anp32a	acidic nuclear phosphoprotein 32 family member A	protein_coding	0.070426	1.15856	1.0579	0.939122	0.029698	0.391686	1.63561	5.94241
Anp32b	acidic nuclear phosphoprotein 32 family member B	protein_coding	0.669151	2.86829	4.67921	4.992	0.162081	0.942034	4.90432	10.8024
Anp32e	acidic nuclear phosphoprotein 32 family member E	protein_coding	0.034169	0.257036	0.220382	0.306404	0.01112	0.064229	0.590395	1.94603
Anpep	alanyl aminopeptidase, membrane	protein_coding	0.044281	0.187779	0.292689	0.193992	0	0.051992	0.243658	1.14667
Antkmt	adenine nucleotide translocase lysine methyltransferase	protein_coding	0.217849	1.02052	0.902976	0.821206	0.028507	0.287658	0.481172	3.08477
Antxr1	anthrax toxin receptor 1	protein_coding	0	0	0	0.010016	0	0	0.021698	0
Antxr2	anthrax toxin receptor 2	protein_coding	0.07698	0.165809	0.196134	0.232836	0	0	0.114874	0.637901
Antxrl	anthrax toxin receptor-like	protein_coding	0	0	0	0	0	0	0	0
Anxa1	annexin A1	protein_coding	0.340326	0.630156	0.671336	0.518104	0.054832	0.482128	1.47988	5.3627
Anxa10	annexin A10	protein_coding	0	0	0	0	0	0	0	0
Anxa11	annexin A11	protein_coding	0	0.04142	0.04743	0.138742	0	0.041841	0.157724	0.789856
Anxa13	annexin A13	protein_coding	0	0	0	0	0	0	0	0
Anxa2	annexin A2	protein_coding	0.699735	3.06797	2.55741	1.73298	0.026116	1.1852	4.48977	16.8757
Anxa2r1	annexin A2 receptor 1	protein_coding	0.150534	0.69622	0.324048	0	0	0	0.143359	0.272313
Anxa2r2	annexin A2 receptor 2	protein_coding	0	0	0	0	0	0	0	0
Anxa3	annexin A3	protein_coding	0.902286	2.09422	1.4339	1.65807	0.069321	0.651623	2.17853	6.22085
Anxa4	annexin A4	protein_coding	0.080305	0.481166	1.10171	0.55244	0.018768	0.482894	1.94469	5.39808
Anxa5	annexin A5	protein_coding	0.320931	2.85461	2.09038	2.55289	0.110253	1.25929	6.46846	28.2322
Anxa6	annexin A6	protein_coding	0.048628	0.096167	0.077226	0.052927	0	0	0.309837	0.5668
Anxa7	annexin A7	protein_coding	0.128721	0.451917	0.28257	0.313956	0.01871	0.271827	0.919846	3.08216
Anxa8	annexin A8	protein_coding	0	0	0	0	0	0	0	0
Anxa9	annexin A9	protein_coding	0	0.038238	0	0.078438	0	0	0.00974	0.066057
Aoah	acyloxyacyl hydrolase	protein_coding	0	0.186054	0.054767	0.068546	0	0.024286	0.015289	0.204844
Aoc1	amine oxidase, copper-containing 1	protein_coding	0	0	0	0	0	0	0	0
Aoc1l1	amine oxidase copper containing 1-like 1	protein_coding	0	0	0	0	0	0	0	0
Aoc1l2	amine oxidase copper containing 1-like 2	protein_coding	0	0	0	0	0	0	0	0
Aoc1l3	amine oxidase copper containing 1-like 3	protein_coding	0	0	0	0	0	0	0	0
Aoc2	amine oxidase copper containing 2	protein_coding	0	0	0	0.020987	0	0	0	0.037043
Aoc3	amine oxidase, copper containing 3	protein_coding	0	0	0	0	0	0	0	0
Aopep	aminopeptidase O	protein_coding	0.562417	2.6825	1.50559	0.4901	0.03161	0.441694	1.08443	3.28818
Aox1	aldehyde oxidase 1	protein_coding	0	0	0	0	0	0	0	0
Aox2	aldehyde oxidase 2	protein_coding	0.005802	0.011346	0	0	0	0	0.013011	0
Aox3	aldehyde oxidase 3	protein_coding	0	0	0	0	0	0	0	0
Aox4	aldehyde oxidase 4	protein_coding	0	0	0	0	0	0	0	0
Ap1ar	adaptor-related protein complex 1 associated regulatory protein	protein_coding	0.077036	0.867731	0.685956	0.136672	0.011166	0.052648	0.288305	0.880801
Ap1b1	adaptor protein complex AP-1, beta 1 subunit	protein_coding	0.076812	0.194013	0.248481	0.162064	0.006739	0.03695	0.279577	1.13368
Ap1g1	adaptor protein complex AP-1, gamma 1 subunit	protein_coding	0.024001	0.077051	0.142373	0.119174	0.002654	0.023803	0.191274	0.604935
Ap1g2	adaptor protein complex AP-1, gamma 2 subunit	protein_coding	0	0.024705	0.078553	0.01131	0	0.034752	0.068922	0.496068
Ap1m1	adaptor-related protein complex AP-1, mu subunit 1	protein_coding	0.207915	0.304154	0.287295	0.566109	0.020705	0.186091	0.616972	2.26278
Ap1m2	adaptor protein complex AP-1, mu 2 subunit	protein_coding	0	0	0	0	0	0	0	0
Ap1s1	adaptor protein complex AP-1, sigma 1	protein_coding	0.098601	1.57847	0.805366	0.59571	0.053666	0.041698	0.732142	1.98912
Ap1s2	adaptor-related protein complex 1, sigma 2 subunit	protein_coding	0.362443	1.75215	0.809677	0.445483	0.03924	0.127142	0.130112	1.73414
Ap1s3	adaptor-related protein complex AP-1, sigma 3	protein_coding	0.765512	1.84664	1.39506	0.412196	0.091231	0.348555	0.974432	1.12452
Ap2a1	adaptor-related protein complex 2, alpha 1 subunit	protein_coding	0.078181	0.425186	0.243167	0.261207	0.008171	0.016126	0.320266	1.54327
Ap2a2	adaptor-related protein complex 2, alpha 2 subunit	protein_coding	0.096727	0.264793	0.15172	0.127957	0.022731	0.021087	0.283345	1.00861
Ap2b1	adaptor-related protein complex 2, beta 1 subunit	protein_coding	0.029191	0.274823	0.168534	0.145706	0.002889	0.033993	0.29813	1.09645
Ap2m1	adaptor-related protein complex 2, mu 1 subunit	protein_coding	0.08511	0.566102	0.503704	0.57314	0.014312	0.306991	0.836876	1.97657
Ap2s1	adaptor-related protein complex 2, sigma 1 subunit	protein_coding	1.6003	6.04307	7.90573	1.51303	0.047924	1.50874	3.17822	6.35253
Ap3b1	adaptor-related protein complex 3, beta 1 subunit	protein_coding	0.058495	0.121001	0.118378	0.047553	0	0.011651	0.189611	0.464723
Ap3b2	adaptor-related protein complex 3, beta 2 subunit	protein_coding	0	0	0	0	0	0	0	0
Ap3d1	adaptor-related protein complex 3, delta 1 subunit	protein_coding	0.003365	0.034448	0.094637	0.085355	0	0	0.256741	0.692964
Ap3m1	adaptor-related protein complex 3, mu 1 subunit	protein_coding	0.100377	0.147065	0.157229	0.359759	0.008765	0.023173	0.539643	0.899004
Ap3m2	adaptor-related protein complex 3, mu 2 subunit	protein_coding	0	0	0	0	0	0	0.012951	0.093697
Ap3s1	adaptor-related protein complex 3, sigma 1 subunit	protein_coding	1.30639	2.75554	1.58877	0.860427	0	0	0.597677	1.07043
Ap3s2	adaptor-related protein complex 3, sigma 2 subunit	protein_coding	0.011043	0.069524	0.01548	0.038571	0	0.006808	0.060957	0.035096
Ap4b1	adaptor-related protein complex AP-4, beta 1	protein_coding	0	0.122703	0	0.028741	0	0.013567	0.068424	0.155848
Ap4e1	adaptor-related protein complex AP-4, epsilon 1	protein_coding	0.019419	0.076145	0.032399	0.105971	0	0	0.079305	0.478694
Ap4m1	adaptor-related protein complex AP-4, mu 1	protein_coding	0	0.02433	0.037934	0.11553	0	0	0.034576	0
Ap4s1	adaptor-related protein complex AP-4, sigma 1	protein_coding	0.320077	0.300318	0.357905	0.901571	0.00174	0.054145	0.001798	0.195996
Ap5b1	adaptor-related protein complex 5, beta 1 subunit	protein_coding	0.020276	0.092688	0.162899	0.068985	0	0	0.050953	0.357585
Ap5m1	adaptor-related protein complex 5, mu 1 subunit	protein_coding	0.02432	0.137385	0.08006	0.193618	0	0.032803	0.10447	0.212341
Ap5s1	adaptor-related protein 5 complex, sigma 1 subunit	protein_coding	0.032251	0.103115	0.107912	0.075252	0	0	0.110696	0.073552
Ap5z1	adaptor-related protein complex 5, zeta 1 subunit	protein_coding	0	0	0.009197	0	0	0.0069	0.006577	0.06588
Apaf1	apoptotic peptidase activating factor 1	protein_coding	0.019272	0.117165	0.045134	0.018546	0.002392	0	0.047353	0.251763
Apba1	amyloid beta precursor protein binding family A member 1	protein_coding	0	0	0	0.00611	0	0	0	0
Apba2	amyloid beta precursor protein binding family A member 2	protein_coding	0	0	0	0	0	0	0	0
Apba3	amyloid beta precursor protein binding family A member 3	protein_coding	0.106894	0.261157	0.257747	0.152885	0	0	0	0
Apbb1	amyloid beta precursor protein binding family B member 1	protein_coding	0	0	0	0	0	0	0.016931	0
Apbb1ip	amyloid beta precursor protein binding family B member 1 interacting protein	protein_coding	0.122578	0.390942	0.500955	0.266616	0.009024	0.08055	0.765769	2.2532
Apbb2	amyloid beta precursor protein binding family B member 2	protein_coding	0	0	0.078617	0.033256	0.003077	0	0.041717	0.17425
Apbb3	amyloid beta precursor protein binding family B member 3	protein_coding	0	0	0.040293	0	0	0	0.019105	0
Apc	APC, WNT signaling pathway regulator	protein_coding	0.00697	0.025769	0.065993	0.043293	0	0.003959	0.03694	0.101494
Apc2	APC regulator of WNT signaling pathway 2	protein_coding	0	0	0	0	0	0	0	0
Apcdd1	adenomatosis polyposis coli down-regulated 1	protein_coding	0	0	0	0	0	0	0	0
Apcs	amyloid P component, serum	protein_coding	0	0	0	0	0	0	0	0
Apeh	acylpeptide hydrolase	protein_coding	0.012236	0.243055	0.096548	0.094149	0.004999	0.037542	0.292045	1.08238
Apela	apelin receptor early endogenous ligand	protein_coding	0	0	0	0	0	0	0	0
Apex1	apurinic/apyrimidinic endonuclease 1	protein_coding	0.026449	0.163644	0.17085	0.103674	0	0.043841	0.21229	0.713957
Apex2	apurinic/apyrimidinic endonuclease 2	protein_coding	0	0	0.138591	0.040323	0	0	0.048012	0.356366
Aph1a	aph1 homolog A, gamma secretase subunit	protein_coding	0.076001	0.51182	0.324927	0.047074	0	0.051449	0.195203	0.606059
Aph1b	aph1 homolog B, gamma secretase subunit	protein_coding	0	0	0.012284	0	0	0	0	0
Aph1c	aph1 homolog C, gamma secretase subunit	protein_coding	0	0.056742	0	0.008395	0	0	0.035999	0
Api5	apoptosis inhibitor 5	protein_coding	0.162217	0.686996	0.456833	0.441564	0.020307	0.14198	0.473614	1.6406
Apip	APAF1 interacting protein	protein_coding	0.067774	0.268186	0.485595	0.570117	0	0.245378	0.691188	0.831484
Aplf	aprataxin and PNKP like factor	protein_coding	0.00486	0.048917	0.095585	0.06273	0	0.019843	0.098965	0.683595
Apln	apelin	protein_coding	0	0	0	0	0	0	0	0
Aplnr	apelin receptor	protein_coding	0	0	0	0	0	0	0	0
Aplp1	amyloid beta precursor like protein 1	protein_coding	0	0	0	0	0	0	0	0
Aplp2	amyloid beta precursor-like protein 2	protein_coding	0.128495	0.516153	1.00562	0.694575	0.009457	0.009667	1.04124	4.11841
Apmap	adipocyte plasma membrane associated protein	protein_coding	0.095152	0.286177	0.418374	0.112068	0	0.055095	0.240464	0.995452
Apoa1	apolipoprotein A-I	protein_coding	0	0	0	0	0	0	0	0
Apoa2	apolipoprotein A-II	protein_coding	0	0	0	0	0	0	0	0
Apoa4	apolipoprotein A-IV	protein_coding	0	0	0	0	0	0	0	0
Apoa5	apolipoprotein A-V	protein_coding	0	0	0	0	0	0	0	0
Apob	apolipoprotein B	protein_coding	0	0	0	0	0	0	0	0
Apobec1	apolipoprotein B mRNA editing enzyme, catalytic polypeptide 1	protein_coding	0.312778	2.35632	1.56519	1.1203	0.040332	0.219822	1.83906	5.57589
Apobec2	apolipoprotein B mRNA editing enzyme, catalytic polypeptide 2	protein_coding	0	0	0	0	0	0	0	0
Apobec3	apolipoprotein B mRNA editing enzyme, catalytic polypeptide 3	protein_coding	0.011365	0.102946	0.093065	0.095997	0	0.011801	0.087443	0.272381
Apobec4	apolipoprotein B mRNA editing enzyme catalytic polypeptide-like 4	protein_coding	0	0	0	0	0	0	0	0
Apobr	apolipoprotein B receptor	protein_coding	0.039801	0.095689	0.103192	0.100789	0	0	0.262484	0.772375
Apoc1	apolipoprotein C-I	protein_coding	0	0	0	0	0	0	0	0
Apoc2	apolipoprotein C2	protein_coding	0.116144	0.417887	0.695054	0.133538	0	0	0	0.728731
Apoc2l	apolipoprotein C2 like	protein_coding	0	0	0	0	0	0	0	0
Apoc3	apolipoprotein C-III	protein_coding	0	0	0	0	0	0	0	0
Apoc4	apolipoprotein C-IV	protein_coding	0	0	0	0	0	0	0	0
Apod	apolipoprotein D	protein_coding	0	0	0	0	0	0	0	0
Apoe	apolipoprotein E	protein_coding	0	0	0	0.030877	0	0	0	0.073789
Apof	apolipoprotein F	protein_coding	0	0	0.028232	0	0	0	0.027178	0
Apoh	apolipoprotein H	protein_coding	0	0	0	0	0	0	0	0
Apol10a	apolipoprotein L 10A	protein_coding	0	0	0	0	0	0	0	0
Apol10b	apolipoprotein L 10B	protein_coding	0	0.066071	0	0.012138	0	0	0.036595	0.176904
Apol11a	apolipoprotein L 11a	protein_coding	0	0	0	0.020739	0	0	0	0.05272
Apol11b	apolipoprotein L 11b	protein_coding	0	0	0	0	0	0	0	0
Apol6	apolipoprotein L 6	protein_coding	0	0	0	0	0	0	0	0
Apol7a	apolipoprotein L 7a	protein_coding	0	0	0	0	0	0	0	0
Apol7b	apolipoprotein L 7b	protein_coding	0	0	0	0	0	0	0	0
Apol7c	apolipoprotein L 7c	protein_coding	0	0	0.020276	0	0	0	0	0
Apol7e	apolipoprotein L 7e	protein_coding	0	0	0	0	0	0	0	0
Apol8	apolipoprotein L 8	protein_coding	0	0	0	0	0	0	0	0
Apol9a	apolipoprotein L 9a	protein_coding	0	0	0	0	0	0	0	0
Apol9b	apolipoprotein L 9b	protein_coding	0	0	0	0	0	0	0	0
Apold1	apolipoprotein L domain containing 1	protein_coding	0	0	0.01326	0	0	0	0	0
Apom	apolipoprotein M	protein_coding	0	0	0	0	0	0	0	0
Apon	apolipoprotein N	protein_coding	0	0	0	0	0	0	0	0
Apoo	apolipoprotein O	protein_coding	0.801568	0.954099	0.750117	0.146361	0.041377	0.550233	0.450757	0.92361
Apool	apolipoprotein O-like	protein_coding	0.262633	0.718979	0.434367	0.32464	0	0.375722	0.990092	1.65919
App	amyloid beta precursor protein	protein_coding	0.192865	1.33375	1.58778	1.39687	0.06549	0.193812	2.91154	9.76445
Appbp2	amyloid beta precursor protein binding protein 2	protein_coding	0	0.114468	0.149898	0.261983	0	0.157975	0.240577	0.910392
Appl1	adaptor protein, phosphotyrosine interaction, PH domain and leucine zipper containing 1	protein_coding	0.129455	0.032486	0.038891	0.183841	0	0.03898	0.111504	0.533963
Appl2	adaptor protein, phosphotyrosine interaction, PH domain and leucine zipper containing 2	protein_coding	0.017559	0.101349	0.158135	0.164205	0.011739	0.016416	0.267674	0.80429
Aprt	adenine phosphoribosyl transferase	protein_coding	6.54281	20.8322	11.186	10.3166	0.23182	6.37652	15.5772	41.8514
Aptx	aprataxin	protein_coding	0.017137	0.011825	0.01318	0.030265	0	0.034104	0.006463	0.163973
Aqp1	aquaporin 1	protein_coding	0	0	0	0	0	0	0	0
Aqp11	aquaporin 11	protein_coding	0	0	0	0	0	0	0	0
Aqp12	aquaporin 12	protein_coding	0	0	0	0	0	0	0	0
Aqp2	aquaporin 2	protein_coding	0	0	0	0	0	0	0	0
Aqp3	aquaporin 3	protein_coding	0	0	0	0	0	0	0	0
Aqp4	aquaporin 4	protein_coding	0	0	0	0	0	0	0	0
Aqp5	aquaporin 5	protein_coding	0	0	0	0	0	0	0	0
Aqp6	aquaporin 6	protein_coding	0	0	0	0	0	0	0	0
Aqp7	aquaporin 7	protein_coding	0	0	0	0	0	0	0	0
Aqp8	aquaporin 8	protein_coding	0	0	0	0.022768	0	0	0	0
Aqp9	aquaporin 9	protein_coding	0	0.049313	0.128766	0.067769	0	0.028874	0.197803	0.415957
Aqr	aquarius	protein_coding	0.250366	0.34183	0.064112	0.054261	0.002322	0.018112	0.280441	1.11598
Ar	androgen receptor	protein_coding	0	0	0	0	0	0	0	0
Araf	Araf proto-oncogene, serine/threonine kinase	protein_coding	0.108088	0.3161	0.357917	0.114976	0	0.045216	0.243204	0.409547
Arap1	ArfGAP with RhoGAP domain, ankyrin repeat and PH domain 1	protein_coding	0	0.058899	0.100969	0.088958	0.00255	0.020128	0.184047	0.908335
Arap2	ArfGAP with RhoGAP domain, ankyrin repeat and PH domain 2	protein_coding	0	0	0.006552	0.017301	0	0	0.022956	0.069983
Arap3	ArfGAP with RhoGAP domain, ankyrin repeat and PH domain 3	protein_coding	0.005998	0.031791	0.036378	0.016151	0	0.004472	0.101493	0.323677
Arb2a	ARB2 cotranscriptional regulator A	protein_coding	0.044044	0.040764	0.291456	0.08311	0	0.118039	0.252621	0.527273
Arc	activity regulated cytoskeletal-associated protein	protein_coding	0	0.076816	0.067377	0.042937	0.042889	0.036256	1.62408	6.00372
Arcn1	archain 1	protein_coding	0.352153	0.555039	0.72022	0.662563	0.030273	0.159522	0.860059	3.19392
Areg	amphiregulin	protein_coding	0	0	0	0	0	0	0	0
Arel1	apoptosis resistant E3 ubiquitin protein ligase 1	protein_coding	0	0.02914	0.064484	0.087484	0.010587	0	0.035418	0.150552
Arf1	ADP-ribosylation factor 1	protein_coding	1.12774	3.9638	4.88262	4.45139	0.181431	1.20292	5.21746	14.3683
Arf2	ADP-ribosylation factor 2	protein_coding	0.017862	0.029184	0.09454	0.16881	0.011645	0.031012	0.205654	0.733684
Arf3	ADP-ribosylation factor 3	protein_coding	0.009364	0.136384	0.170129	0.228608	0.01029	0.021763	0.350654	0.882077
Arf4	ADP-ribosylation factor 4	protein_coding	0.576805	0.750554	1.10773	1.20657	0.039614	0.363016	1.20675	3.66077
Arf5	ADP-ribosylation factor 5	protein_coding	0.483342	2.89698	2.31021	0.76063	0.066623	0.25835	1.29483	2.27225
Arf6	ADP-ribosylation factor 6	protein_coding	0.18033	1.336	2.37941	1.11036	0.009703	0.257309	1.43807	3.47776
Arfgap1	ADP-ribosylation factor GTPase activating protein 1	protein_coding	0	0.096487	0.078058	0.031164	0	0	0.097594	0.524012
Arfgap2	ADP-ribosylation factor GTPase activating protein 2	protein_coding	0.021636	0.174384	0.037657	0.048379	0	0	0.108695	0.411695
Arfgap3	ADP-ribosylation factor GTPase activating protein 3	protein_coding	0	0	0.099184	0.020585	0.005762	0	0.180304	0.487985
Arfgef1	ADP ribosylation factor guanine nucleotide exchange factor 1	protein_coding	0.065178	0.140265	0.221659	0.189429	0.002738	0.006848	0.240564	0.727464
Arfgef2	ADP ribosylation factor guanine nucleotide exchange factor 2	protein_coding	0.013758	0.092222	0.047224	0.04568	0	0.004506	0.100157	0.324355
Arfgef3	ARFGEF family member 3	protein_coding	0	0.009189	0.033389	0.015977	0	0	0.021282	0
Arfip1	ADP-ribosylation factor interacting protein 1	protein_coding	0.16005	0.062279	0.13469	0.057407	0.009409	0.084782	0.39673	0.62995
Arfip2	ADP-ribosylation factor interacting protein 2	protein_coding	0.048411	0.185606	0.220541	0.216705	0	0.053188	0.250887	0.375343
Arfrp1	ADP-ribosylation factor related protein 1	protein_coding	0.02866	0.108165	0.190893	0.362938	0.024157	0.049402	0.263524	0.607326
Arg1	arginase, liver	protein_coding	0	0	0	0	0	0	0	0
Arg2	arginase type II	protein_coding	0	0	0	0	0	0	0	0
Arglu1	arginine and glutamate rich 1	protein_coding	0.040203	0.585056	1.02946	0.915741	0.047432	0.082484	1.39078	2.7625
Arhgap1	Rho GTPase activating protein 1	protein_coding	0	0.049117	0.126406	0.053028	0.002652	0.0089	0.108506	0.333441
Arhgap10	Rho GTPase activating protein 10	protein_coding	0.024627	0.413845	0.202957	0.309004	0.015387	0.105059	0.464093	1.9866
Arhgap11a	Rho GTPase activating protein 11A	protein_coding	0	0.159243	0.125567	0.042704	0.008019	0	0.150038	0.567453
Arhgap12	Rho GTPase activating protein 12	protein_coding	0.044943	0.064733	0.103004	0.005881	0	0	0.180986	0.661811
Arhgap15	Rho GTPase activating protein 15	protein_coding	0	0	0.097251	0	0	0	0	0
Arhgap17	Rho GTPase activating protein 17	protein_coding	0.048758	0.232714	0.080335	0.105881	0.01136	0.042386	0.319178	0.748358
Arhgap18	Rho GTPase activating protein 18	protein_coding	0.004332	0.018547	0.026879	0.017796	0	0.009825	0.036769	0.270119
Arhgap19	Rho GTPase activating protein 19	protein_coding	0	0	0	0	0	0	0	0
Arhgap20	Rho GTPase activating protein 20	protein_coding	0	0	0	0	0	0	0	0
Arhgap21	Rho GTPase activating protein 21	protein_coding	0.002888	0.016874	0.07421	0.051372	0.001227	0.006024	0.082282	0.173767
Arhgap22	Rho GTPase activating protein 22	protein_coding	0.012192	0.060996	0.015043	0.036344	0	0.010189	0.07798	0.301745
Arhgap23	Rho GTPase activating protein 23	protein_coding	0.004473	0	0.013247	0	0	0	0.033361	0.071766
Arhgap24	Rho GTPase activating protein 24	protein_coding	0	0.079336	0	0	0	0	0	0
Arhgap25	Rho GTPase activating protein 25	protein_coding	0.005057	0.051853	0.049096	0.044016	0.014763	0.025677	0.186187	0.586361
Arhgap26	Rho GTPase activating protein 26	protein_coding	0.01192	0	0	0.028525	0	0	0.061073	0.247657
Arhgap27	Rho GTPase activating protein 27	protein_coding	0.020785	0.055152	0.055646	0.075967	0.003845	0	0.090187	0.324441
Arhgap28	Rho GTPase activating protein 28	protein_coding	0	0	0	0	0	0	0	0
Arhgap29	Rho GTPase activating protein 29	protein_coding	0	0	0	0	0	0	0	0
Arhgap30	Rho GTPase activating protein 30	protein_coding	0.046421	0.330692	0.40281	0.282886	0.010462	0.023331	0.483924	2.009
Arhgap31	Rho GTPase activating protein 31	protein_coding	0.024156	0.036032	0.043939	0.028221	0	0	0.059977	0.211069
Arhgap32	Rho GTPase activating protein 32	protein_coding	0	0	0	0	0	0	0	0
Arhgap33	Rho GTPase activating protein 33	protein_coding	0	0	0	0.003654	0	0	0	0
Arhgap35	Rho GTPase activating protein 35	protein_coding	0.004467	0.008936	0.032148	0.038991	0	0.00444	0.0399	0.074925
Arhgap36	Rho GTPase activating protein 36	protein_coding	0	0	0	0	0	0	0	0
Arhgap39	Rho GTPase activating protein 39	protein_coding	0	0	0	0.030037	0	0	0.036549	0
Arhgap4	Rho GTPase activating protein 4	protein_coding	0.031188	0.043428	0.063789	0.089061	0	0.023447	0.126868	0.73123
Arhgap40	Rho GTPase activating protein 40	protein_coding	0	0	0	0	0	0	0	0
Arhgap42	Rho GTPase activating protein 42	protein_coding	0	0	0	0	0	0	0	0
Arhgap44	Rho GTPase activating protein 44	protein_coding	0	0	0	0	0	0	0	0
Arhgap45	Rho GTPase activating protein 45	protein_coding	0.019258	0.265146	0.107239	0.153834	0.007904	0.012247	0.347124	1.60479
Arhgap5	Rho GTPase activating protein 5	protein_coding	0	0.11057	0.069968	0.103964	0.003487	0.035709	0.121838	0.278623
Arhgap6	Rho GTPase activating protein 6	protein_coding	0	0.020699	0.080084	0.086245	0.003986	0.011462	0.097733	0.248675
Arhgap8	Rho GTPase activating protein 8	protein_coding	0	0.10683	0	0.06539	0	0	0	0
Arhgap9	Rho GTPase activating protein 9	protein_coding	0.094309	0.468617	0.758535	0.174166	0.03153	0.190143	0.593842	1.6181
Arhgdia	Rho GDP dissociation inhibitor alpha	protein_coding	0.610551	5.13952	6.85799	4.88723	0.154187	0.891903	6.34893	12.5154
Arhgdib	Rho, GDP dissociation inhibitor beta	protein_coding	3.77657	16.4847	19.3644	22.6846	0.633311	3.92364	21.1213	62.285
Arhgdig	Rho GDP dissociation inhibitor gamma	protein_coding	0	0	0	0	0	0	0	0
Arhgef1	Rho guanine nucleotide exchange factor 1	protein_coding	0.095169	0.214183	0.120396	0.372132	0.008391	0.077135	0.979778	2.976
Arhgef10	Rho guanine nucleotide exchange factor 10	protein_coding	0.025952	0.022286	0.04108	0.022191	0	0.0064	0.031452	0.048773
Arhgef10l	Rho guanine nucleotide exchange factor 10-like	protein_coding	0.022756	0.037138	0.108761	0.048088	0	0.008954	0.150463	0.55179
Arhgef11	Rho guanine nucleotide exchange factor 11	protein_coding	0.003716	0.009605	0.05645	0.021355	0.001424	0	0.030721	0.164368
Arhgef12	Rho guanine nucleotide exchange factor 12	protein_coding	0	0.005303	0.02157	0.008391	0	0	0.016959	0
Arhgef15	Rho guanine nucleotide exchange factor 15	protein_coding	0	0	0	0	0	0	0	0
Arhgef16	Rho guanine nucleotide exchange factor 16	protein_coding	0	0	0	0	0	0	0	0
Arhgef17	Rho guanine nucleotide exchange factor 17	protein_coding	0	0	0	0	0	0	0	0
Arhgef18	Rho/Rac guanine nucleotide exchange factor 18	protein_coding	0.003511	0.006287	0.006733	0.013526	0	0.003882	0.019604	0.053687
Arhgef19	Rho guanine nucleotide exchange factor 19	protein_coding	0	0	0	0	0	0	0	0.041999
Arhgef2	Rho/Rac guanine nucleotide exchange factor 2	protein_coding	0.042172	0.226342	0.274188	0.143795	0	0.020154	0.321433	1.06311
Arhgef25	Rho guanine nucleotide exchange factor 25	protein_coding	0	0	0.017364	0	0	0	0	0
Arhgef26	Rho guanine nucleotide exchange factor 26	protein_coding	0	0	0	0	0	0	0	0
Arhgef28	Rho guanine nucleotide exchange factor 28	protein_coding	0	0	0	0	0	0	0	0
Arhgef3	Rho guanine nucleotide exchange factor 3	protein_coding	0	0	0	0.008396	0	0	0.01707	0.045925
Arhgef33	Rho guanine nucleotide exchange factor 33	protein_coding	0	0	0	0	0	0	0	0
Arhgef37	Rho guanine nucleotide exchange factor 37	protein_coding	0	0	0	0.003256	0	0	0	0
Arhgef38	Rho guanine nucleotide exchange factor 38	protein_coding	0	0	0	0	0	0	0	0
Arhgef39	Rho guanine nucleotide exchange factor 39	protein_coding	0	0.032536	0.03865	0.039238	0	0	0.058258	0.221832
Arhgef4	Rho guanine nucleotide exchange factor 4	protein_coding	0	0	0	0	0	0	0	0
Arhgef40	Rho guanine nucleotide exchange factor 40	protein_coding	0	0	0	0	0	0.006956	0.007126	0
Arhgef5	Rho guanine nucleotide exchange factor 5	protein_coding	0	0	0	0	0	0	0	0
Arhgef6	Rac/Cdc42 guanine nucleotide exchange factor 6	protein_coding	0.130948	0.273101	0.515967	0.362859	0.0157	0.047596	0.512772	1.76635
Arhgef7	Rho guanine nucleotide exchange factor	protein_coding	0.01383	0.145809	0.093299	0.060872	0.001727	0.017006	0.214399	0.784458
Arhgef9	CDC42 guanine nucleotide exchange factor 9	protein_coding	0	0	0	0	0	0	0	0
Arid1a	AT-rich interaction domain 1A	protein_coding	0.043573	0.168971	0.177347	0.290916	0.014049	0.007708	0.171797	1.01994
Arid1b	AT-rich interaction domain 1B	protein_coding	0.000566	0.008059	0.023735	0.016188	0	0.001173	0.02736	0.091681
Arid2	AT-rich interaction domain 2	protein_coding	0	0.057947	0.073945	0.054652	0	0.005652	0.028524	0.169295
Arid3a	AT-rich interaction domain 3A	protein_coding	0.003585	0.020621	0.028193	0.036813	0	0	0.017124	0.061422
Arid3b	AT-rich interaction domain 3B	protein_coding	0	0	0.00868	0.014122	0	0	0	0.025494
Arid3c	AT-rich interaction domain 3C	protein_coding	0	0	0	0	0	0	0	0
Arid4a	AT-rich interaction domain 4A	protein_coding	0.014301	0.028221	0.039854	0.012834	0	0.01068	0.0703	0.316258
Arid4b	AT-rich interaction domain 4B	protein_coding	0	0.066915	0.018705	0.021277	0.002736	0	0.1119	0.396977
Arid5a	AT-rich interaction domain 5A	protein_coding	0.00661	0	0.021793	0.022371	0	0	0.037086	0.091607
Arid5b	AT-rich interaction domain 5B	protein_coding	0.00697	0	0.025564	0.029743	0	0	0.061787	0.148235
Arih1	ariadne RBR E3 ubiquitin protein ligase 1	protein_coding	0.056327	0.185023	0.189977	0.193423	0.003937	0.033296	0.253646	0.691133
Arih2	ariadne RBR E3 ubiquitin protein ligase 2	protein_coding	0.033566	0.035976	0.127596	0.04342	0.003298	0.009169	0.107667	0.140313
Ark2c	arkadia (RNF111) C-terminal like ring finger ubiquitin ligase 2C	protein_coding	0	0	0	0	0	0	0	0
Ark2n	arkadia (RNF111) N-terminal like PKA signaling regulator 2N	protein_coding	0.010485	0.027213	0.023423	0.024292	0.003607	0.013959	0.041536	0.111477
Arl1	ADP-ribosylation factor-like 1	protein_coding	0.107186	2.83895	2.47194	2.98107	0.037158	0.296525	1.81744	2.90488
Arl10	ADP-ribosylation factor-like 10	protein_coding	0.014882	0.036705	0.202324	0.052467	0	0	0.131261	0.362285
Arl11	ADP-ribosylation factor-like 11	protein_coding	0.181767	0.531651	0.551522	0.052547	0.007308	0.039153	0.566587	1.17336
Arl13a	ADP-ribosylation factor-like 13A	protein_coding	0	0	0	0	0	0	0	0
Arl13b	ADP-ribosylation factor-like 13B	protein_coding	0.015735	0.03056	0.053932	0.044309	0	0	0.060345	0.110969
Arl14	ADP-ribosylation factor-like 14	protein_coding	0	0	0	0	0	0	0	0
Arl14ep	ADP-ribosylation factor-like 14 effector protein	protein_coding	0.038974	0.14983	0.186237	0.039322	0.020174	0.051337	0.39696	0.83903
Arl14epl	ADP-ribosylation factor-like 14 effector protein-like	protein_coding	0	0.098514	0.167228	0.022991	0	0.049244	0.164585	0.191796
Arl15	ADP-ribosylation factor-like 15	protein_coding	0.015985	0.05595	0.148517	0.095911	0	0	0.057447	0.127077
Arl16	ADP-ribosylation factor-like 16	protein_coding	0	0.155183	0.101391	0.032313	0	0.029557	0.054903	0.14028
Arl2	ADP-ribosylation factor-like 2	protein_coding	0.125667	0.432386	0.242392	0.422009	0.070625	0.284849	0.312407	2.15123
Arl2bp	ADP-ribosylation factor-like 2 binding protein	protein_coding	0.113299	0.605551	0.094063	0.245054	0	0	0.112166	0.190196
Arl3	ADP-ribosylation factor-like 3	protein_coding	0.373652	1.32286	1.90894	0.81673	0.098532	0.359263	0.736377	1.74972
Arl4a	ADP-ribosylation factor-like 4A	protein_coding	0.11759	0.457406	0.21647	0	0.008054	0.022726	0.067962	0.230252
Arl4c	ADP-ribosylation factor-like 4C	protein_coding	0.046039	0.628631	0.936055	0.438427	0.005081	0.048355	0.311206	1.18198
Arl4d	ADP-ribosylation factor-like 4D	protein_coding	0	0	0.028621	0	0	0	0	0
Arl5a	ADP-ribosylation factor-like 5A	protein_coding	0.122354	0.27799	0.206893	0.109269	0	0.044892	0.127312	0.101732
Arl5b	ADP-ribosylation factor-like 5B	protein_coding	0	0.088074	0.026966	0.014882	0.003539	0	0.047658	0.042674
Arl5c	ADP-ribosylation factor-like 5C	protein_coding	0.182022	0.24949	0.49237	0.097143	0.027499	0.081726	0.42501	0.619313
Arl6	ADP-ribosylation factor-like 6	protein_coding	0	0	0.246752	0.100613	0	0.06354	0.053493	0.50973
Arl6ip1	ADP-ribosylation factor-like 6 interacting protein 1	protein_coding	0.198381	1.23047	0.862056	0.637229	0.022085	0.218344	0.628496	1.75823
Arl6ip4	ADP-ribosylation factor-like 6 interacting protein 4	protein_coding	0.431404	2.69128	2.37102	0.815017	0.010523	0.554339	0.619011	2.29807
Arl6ip5	ADP-ribosylation factor-like 6 interacting protein 5	protein_coding	0.446762	0.557598	1.35769	1.15196	0.035072	0.586002	1.55384	4.04476
Arl6ip6	ADP-ribosylation factor-like 6 interacting protein 6	protein_coding	0.099426	0.694142	0.206143	0.217234	0	0.285503	0.418353	0.909826
Arl8a	ADP-ribosylation factor-like 8A	protein_coding	0.287602	1.16121	1.5466	0.43341	0.034026	0.223889	0.791591	1.94347
Arl8b	ADP-ribosylation factor-like 8B	protein_coding	0.248557	1.27094	1.04519	0.774954	0.073575	0.336976	0.701587	1.91622
Arl9	ADP-ribosylation factor-like 9	protein_coding	0	0	0	0	0	0	0	0
Armc1	armadillo repeat containing 1	protein_coding	0.15009	0.40601	0.493338	0.227222	0.026715	0.084244	0.374705	0.421691
Armc10	armadillo repeat containing 10	protein_coding	0	0.161021	0.136905	0.038521	0.008021	0	0.074323	0.305967
Armc12	armadillo repeat containing 12	protein_coding	0	0	0	0	0	0	0	0
Armc2	armadillo repeat containing 2	protein_coding	0	0	0	0	0	0	0	0
Armc3	armadillo repeat containing 3	protein_coding	0	0	0.017072	0	0	0	0.016263	0
Armc5	armadillo repeat containing 5	protein_coding	0	0.070349	0.036881	0.021065	0	0	0.024215	0.219509
Armc6	armadillo repeat containing 6	protein_coding	0.025348	0.056125	0.041301	0.066045	0.008123	0	0.058754	0.509562
Armc7	armadillo repeat containing 7	protein_coding	0	0.106849	0.202313	0.012347	0.01151	0.079569	0.046169	0.101765
Armc8	armadillo repeat containing 8	protein_coding	0	0.108829	0.133002	0.043551	0	0.036723	0.025554	0.397685
Armc9	armadillo repeat containing 9	protein_coding	0.001329	0.03353	0.01883	0.001093	0.002296	0.003943	0.002632	0.019236
Armcx1	armadillo repeat containing, X-linked 1	protein_coding	0	0	0	0	0	0	0	0
Armcx2	armadillo repeat containing, X-linked 2	protein_coding	0	0	0	0	0	0	0	0
Armcx3	armadillo repeat containing, X-linked 3	protein_coding	0.009637	0.06037	0.09057	0.034826	0	0.011384	0.132578	0.377385
Armcx4	armadillo repeat containing, X-linked 4	protein_coding	0	0	0	0	0	0	0	0
Armcx5	armadillo repeat containing, X-linked 5	protein_coding	0.029712	0	0.020452	0.053774	0	0.036199	0.034061	0.120572
Armcx6	armadillo repeat containing, X-linked 6	protein_coding	0	0	0	0	0	0	0	0
Armh1	armadillo-like helical domain containing 1	protein_coding	0	0	0	0	0	0	0	0
Armh2	armadillo-like helical domain containing 2	protein_coding	0	0	0	0	0	0	0	0
Armh3	armadillo-like helical domain containing 3	protein_coding	0.023416	0	0.049877	0	0	0	0.019112	0.239937
Armh4	armadillo-like helical domain containing 4	protein_coding	0	0	0	0	0	0	0	0
Armt1	acidic residue methyltransferase 1	protein_coding	0.050812	0.103687	0.065182	0.097838	0	0.038605	0.070724	0.442111
Arnt	aryl hydrocarbon receptor nuclear translocator	protein_coding	0.027442	0.162077	0.146918	0.217389	0.006336	0.05481	0.182154	0.774723
Arnt2	aryl hydrocarbon receptor nuclear translocator 2	protein_coding	0	0.026919	0.015463	0.01409	0	0	0.020767	0.017904
Arpc1a	actin related protein 2/3 complex, subunit 1A	protein_coding	0.033142	0.113191	0.06555	0.035182	0.005683	0.017778	0.110206	0.096858
Arpc1b	actin related protein 2/3 complex, subunit 1B	protein_coding	0.394084	2.76657	1.92856	2.78615	0.026738	1.12069	3.86159	9.07826
Arpc2	actin related protein 2/3 complex, subunit 2	protein_coding	2.77792	15.0717	10.0143	7.88726	0.256146	3.11386	7.06164	13.8212
Arpc3	actin related protein 2/3 complex, subunit 3	protein_coding	2.14503	2.59375	3.80963	4.56234	0.132482	1.9392	6.25117	12.3739
Arpc4	actin related protein 2/3 complex, subunit 4	protein_coding	0.499859	1.99278	2.98217	1.73735	0.125967	0.938139	3.31835	6.84386
Arpc5	actin related protein 2/3 complex, subunit 5	protein_coding	2.99411	17.9647	17.4432	5.63516	0.266105	3.00006	8.16812	15.3786
Arpc5l	actin related protein 2/3 complex, subunit 5-like	protein_coding	1.23576	6.84724	3.04374	0.549377	0.028665	0.236986	1.06347	1.87803
Arpin	actin-related protein 2/3 complex inhibitor	protein_coding	0.010853	0.046002	0.044422	0.034756	0.004144	0	0.02628	0.06413
Arpp19	cAMP-regulated phosphoprotein 19	protein_coding	4.55126	40.759	21.7221	5.50805	0.571571	5.48391	15.5138	16.2681
Arpp21	cyclic AMP-regulated phosphoprotein, 21	protein_coding	0	0	0	0	0	0	0	0
Arr3	arrestin 3, retinal	protein_coding	0	0	0	0	0	0	0	0
Arrb1	arrestin, beta 1	protein_coding	0	0.050104	0.23438	0.245375	0	0.02461	0.177999	0.396316
Arrb2	arrestin, beta 2	protein_coding	1.09745	3.34425	3.20518	3.64874	0.105277	0.942968	3.83535	9.59108
Arrdc1	arrestin domain containing 1	protein_coding	0.078469	0.228546	0.179452	0.256694	0.013275	0.094158	0.333691	0.567207
Arrdc2	arrestin domain containing 2	protein_coding	0.032389	0.064111	0.037829	0.015471	0	0.014442	0	0.048327
Arrdc3	arrestin domain containing 3	protein_coding	0	0.275478	0.11364	0.063361	0.007738	0	0.020129	0.048562
Arrdc4	arrestin domain containing 4	protein_coding	0.026454	0.058375	0.068937	0.006182	0	0	0	0.037714
Arrdc5	arrestin domain containing 5	protein_coding	0	0	0	0	0	0	0	0
Arsa	arylsulfatase A	protein_coding	0.033641	0.056614	0.084363	0.077331	0.002778	0.019307	0.099184	0.329393
Arsb	arylsulfatase B	protein_coding	0.057058	0.364233	0.307657	0.466491	0.01497	0.059425	0.501956	1.2319
Arsg	arylsulfatase G	protein_coding	0	0	0	0	0	0	0	0
Arsi	arylsulfatase i	protein_coding	0	0	0	0	0	0	0	0
Arsj	arylsulfatase J	protein_coding	0	0	0	0	0	0	0	0
Arsk	arylsulfatase K	protein_coding	0.015519	0.082513	0.033339	0.031312	0	0	0.049067	0.181046
Art1	ADP-ribosyltransferase 1	protein_coding	0	0	0	0	0	0	0	0
Art2b	ADP-ribosyltransferase 2b	protein_coding	0	0	0	0	0	0	0	0
Art3	ADP-ribosyltransferase 3	protein_coding	0	0	0	0	0	0	0.063876	0
Art4	ADP-ribosyltransferase 4	protein_coding	0	0	0	0	0	0	0	0
Art5	ADP-ribosyltransferase 5	protein_coding	0	0	0	0	0	0	0	0
Artn	artemin	protein_coding	0	0	0	0	0	0	0	0
Arv1	ARV1 homolog, fatty acid homeostasis modulator	protein_coding	0	0	0	0.004881	0	0	0	0
Arvcf	armadillo repeat gene deleted in velocardiofacial syndrome	protein_coding	0	0.026877	0.014347	0	0.004156	0	0.027429	0.110174
Arx	aristaless related homeobox	protein_coding	0	0	0	0	0	0	0	0
Arxes1	adipocyte-related X-chromosome expressed sequence 1	protein_coding	0	0	0	0	0	0	0	0
Arxes2	adipocyte-related X-chromosome expressed sequence 2	protein_coding	0	0	0	0	0	0	0	0
As3mt	arsenite methyltransferase	protein_coding	0.021604	0.07736	0.105637	0.07206	0	0.023174	0.193913	0.34413
Asah1	N-acylsphingosine amidohydrolase 1	protein_coding	0.599286	1.46113	0.945772	0.946757	0.038051	0.540639	1.93113	4.70007
Asah2	N-acylsphingosine amidohydrolase 2	protein_coding	0	0.025869	0	0.030227	0.003567	0	0.022438	0.052099
Asap1	ArfGAP with SH3 domain, ankyrin repeat and PH domain1	protein_coding	0.122035	0.425626	0.432379	0.370472	0.004531	0.099409	0.653197	1.39226
Asap2	ArfGAP with SH3 domain, ankyrin repeat and PH domain 2	protein_coding	0	0	0	0	0	0	0	0.012696
Asap3	ArfGAP with SH3 domain, ankyrin repeat and PH domain 3	protein_coding	0	0	0	0	0	0	0	0
Asb1	ankyrin repeat and SOCS box-containing 1	protein_coding	0	0.010845	0.006754	0.004724	0	0.005923	0.005996	0.025667
Asb10	ankyrin repeat and SOCS box-containing 10	protein_coding	0	0	0	0	0	0	0	0
Asb11	ankyrin repeat and SOCS box-containing 11	protein_coding	0	0	0	0	0	0	0	0
Asb12	ankyrin repeat and SOCS box-containing 12	protein_coding	0	0	0	0	0	0	0	0
Asb13	ankyrin repeat and SOCS box-containing 13	protein_coding	0	0.033233	0.039339	0.032753	0	0	0.014678	0
Asb14	ankyrin repeat and SOCS box-containing 14	protein_coding	0	0	0	0	0	0	0	0
Asb15	ankyrin repeat and SOCS box-containing 15	protein_coding	0	0	0	0	0	0	0	0
Asb16	ankyrin repeat and SOCS box-containing 16	protein_coding	0	0	0	0	0	0	0	0
Asb17	ankyrin repeat and SOCS box-containing 17	protein_coding	0	0	0	0	0	0	0	0
Asb18	ankyrin repeat and SOCS box-containing 18	protein_coding	0	0	0	0	0	0	0	0
Asb2	ankyrin repeat and SOCS box-containing 2	protein_coding	0	0.165125	0.141281	0.117446	0.005558	0.044289	0.174878	0.529151
Asb3	ankyrin repeat and SOCS box-containing 3	protein_coding	0.029592	0.149082	0.069886	0	0	0.028078	0.024602	0.195823
Asb4	ankyrin repeat and SOCS box-containing 4	protein_coding	0	0	0	0	0	0	0	0
Asb5	ankyrin repeat and SOCs box-containing 5	protein_coding	0	0	0	0	0	0	0	0
Asb6	ankyrin repeat and SOCS box-containing 6	protein_coding	0	0.056363	0.07365	0.06786	0	0.015068	0.099179	0.234594
Asb7	ankyrin repeat and SOCS box-containing 7	protein_coding	0.008164	0.062061	0.022666	0.049276	0	0.010885	0.023719	0.050934
Asb8	ankyrin repeat and SOCS box-containing 8	protein_coding	0.06728	0.185827	0.190216	0.204756	0	0.016109	0.048879	0.510563
Asb9	ankyrin repeat and SOCS box-containing 9	protein_coding	0	0	0	0	0	0	0	0
Ascc1	activating signal cointegrator 1 complex subunit 1	protein_coding	0.047847	0.41876	0.209169	0.095281	0	0.083371	0.088484	0.623575
Ascc2	activating signal cointegrator 1 complex subunit 2	protein_coding	0.009378	0.012385	0.06464	0.024344	0	0	0.128803	0.434477
Ascc3	activating signal cointegrator 1 complex subunit 3	protein_coding	0.00819	0.044297	0.03333	0.041129	0	0	0.067015	0.247196
Ascl1	achaete-scute family bHLH transcription factor 1	protein_coding	0	0	0	0	0	0	0	0
Ascl2	achaete-scute family bHLH transcription factor 2	protein_coding	0	0	0	0	0	0	0	0
Ascl3	achaete-scute family bHLH transcription factor 3	protein_coding	0	0	0	0	0	0	0	0
Ascl4	achaete-scute family bHLH transcription factor 4	protein_coding	0	0	0	0	0	0	0	0
Ascl5	achaete-scute family bHLH transcription factor 5	protein_coding	0	0	0	0.00536	0	0	0	0
Asdurf	Asnsd1 upstream reading frame	protein_coding	4.50524	5.53868	3.96958	0.434757	0.233286	0	0.752939	0.554939
Asf1a	anti-silencing function 1A histone chaperone	protein_coding	0.133539	0.832268	0.398545	0.168074	0	0.12485	0.456919	0.386038
Asf1b	anti-silencing function 1B histone chaperone	protein_coding	0.409495	1.29285	1.027	1.24713	0.014537	0.457323	0.655266	1.49315
Asgr1	asialoglycoprotein receptor 1	protein_coding	0	0	0	0	0	0	0	0
Asgr2	asialoglycoprotein receptor 2	protein_coding	0	0	0	0	0	0	0	0
Ash1l	ASH1 like histone lysine methyltransferase	protein_coding	0	0.065476	0.04484	0.037782	0.003048	0.008165	0.040863	0.16938
Ash2l	ASH2 like histone lysine methyltransferase complex subunit	protein_coding	0.063231	0.385613	0.449676	0.23641	0.014851	0.111784	0.550674	1.36283
Asic1	acid-sensing ion channel 1	protein_coding	0	0	0	0	0	0	0	0
Asic2	acid-sensing ion channel 2	protein_coding	0	0	0	0	0	0	0	0
Asic3	acid-sensing ion channel 3	protein_coding	0	0	0	0	0	0	0	0
Asic4	acid-sensing ion channel family member 4	protein_coding	0	0	0	0	0	0	0	0
Asic5	acid-sensing ion channel family member 5	protein_coding	0	0	0	0	0	0	0	0
Asl	argininosuccinate lyase	protein_coding	0.046915	0.048367	0.077534	0.247242	0	0.026338	0.241678	1.01389
Asmt	acetylserotonin O-methyltransferase	protein_coding	0	0	0	0	0	0	0	0
Asns	asparagine synthetase	protein_coding	0.16495	0.423303	0.884459	0.599312	0.025765	0.193903	1.62948	4.67029
Asnsd1	asparagine synthetase domain containing 1	protein_coding	0.435114	1.45319	0.62178	0.172608	0.020714	0.3864	0.243983	1.03952
Aspa	aspartoacylase	protein_coding	0	0	0	0	0	0	0	0
Aspdh	aspartate dehydrogenase domain containing	protein_coding	0	0	0	0	0	0	0	0
Aspg	asparaginase	protein_coding	0	0	0	0	0	0	0	0
Asph	aspartate-beta-hydroxylase	protein_coding	0.036502	0.579034	0.748629	0.565715	0.010209	0.013697	0.914582	2.7079
Asphd1	aspartate beta-hydroxylase domain containing 1	protein_coding	0	0	0	0	0	0	0	0
Asphd2	aspartate beta-hydroxylase domain containing 2	protein_coding	0	0	0	0	0	0	0	0
Aspm	abnormal spindle microtubule assembly	protein_coding	0.009509	0.140095	0.062314	0.053244	0	0	0.076369	0.282096
Aspn	asporin	protein_coding	0	0	0	0	0	0	0	0
Asprv1	aspartic peptidase, retroviral-like 1	protein_coding	0	0	0	0	0	0	0	0
Aspscr1	ASPSCR1 tether for SLC2A4, UBX domain containing	protein_coding	0.123123	0.22905	0.346395	0.156247	0	0.053581	0.146425	0.750333
Asrgl1	asparaginase like 1	protein_coding	0.016794	0	0.164166	0.148645	0.006678	0.032059	0.177386	0.443976
Ass1	argininosuccinate synthetase 1	protein_coding	0.120079	0.716118	0.79029	0.229369	0.025231	0.26477	1.09153	5.566
Aste1	asteroid homolog 1	protein_coding	0.019505	0	0.065936	0.080256	0.006359	0.039151	0	0.144979
Astl	astacin like metalloendopeptidase	protein_coding	0	0	0	0	0	0	0	0
Astn1	astrotactin 1	protein_coding	0	0	0	0	0	0	0	0
Astn2	astrotactin 2	protein_coding	0	0	0	0	0	0	0	0
Asxl1	ASXL transcriptional regulator 1	protein_coding	0.01841	0.573378	0.093108	0.055412	0.003604	0.004664	0.095091	0.197168
Asxl2	ASXL transcriptional regulator 2	protein_coding	0.009055	0	0.045553	0.051415	0.006807	0.010077	0.074167	0.331469
Asxl3	ASXL transcriptional regulator 3	protein_coding	0	0	0	0	0	0	0	0
Asz1	ankyrin repeat, SAM and basic leucine zipper domain containing 1	protein_coding	0	0	0	0	0	0	0	0
Atad1	ATPase family, AAA domain containing 1	protein_coding	0.332237	1.032	0.783944	0.543054	0.013641	0.040709	0.314318	1.65685
Atad2	ATPase family, AAA domain containing 2	protein_coding	0.153231	0.592183	0.648806	0.385188	0.029487	0.08382	0.642134	2.74609
Atad2b	ATPase family, AAA domain containing 2B	protein_coding	0.022934	0.056456	0.026013	0.06317	0.003007	0.008848	0.057495	0.137173
Atad3a	ATPase family, AAA domain containing 3A	protein_coding	0.038682	0.176905	0.303345	0.242838	0	0.017928	0.3481	0.68029
Atad5	ATPase family, AAA domain containing 5	protein_coding	0.015366	0.100119	0.072962	0.051956	0.002864	0	0.07125	0.22805
Atat1	alpha tubulin acetyltransferase 1	protein_coding	0	0.286642	0.37882	0.096302	0	0.031015	0.059342	0
Atcay	ataxia, cerebellar, Cayman type	protein_coding	0	0	0	0	0	0	0	0
Ate1	arginyltransferase 1	protein_coding	0.176269	0.040532	0.29746	0.151823	0.006602	0.02923	0.096717	1.36627
Atf1	activating transcription factor 1	protein_coding	0.243204	0.299951	0.659577	0.277734	0.015107	0.069342	0.561854	0.527597
Atf1-ps	activating transcription factor 1, pseudogene	protein_coding	0	0	0	0	0	0	0	0
Atf2	activating transcription factor 2	protein_coding	0.124665	0.24215	0.125106	0.104205	0.009362	0.022613	0.158305	0.373599
Atf3	activating transcription factor 3	protein_coding	0.102355	0.240828	0.467048	0.600003	0.069136	0.33268	2.11137	7.45528
Atf4	activating transcription factor 4	protein_coding	0.171289	2.68027	3.12142	0.689871	0.069852	0.8582	4.53685	18.5585
Atf5	activating transcription factor 5	protein_coding	0.031164	0.237778	0.278432	0.100856	0.011866	0	0.38536	0.684336
Atf6	activating transcription factor 6	protein_coding	0.024905	0.206884	0.234497	0.137018	0.021341	0.059341	0.617527	1.84632
Atf6b	activating transcription factor 6 beta	protein_coding	0.075973	0.690907	0.74336	0.788738	0.011965	0.018995	0.761174	4.12813
Atf7	activating transcription factor 7	protein_coding	0	0.075113	0.159721	0.061537	0	0.005713	0.034172	0.137604
Atf7ip	activating transcription factor 7 interacting protein	protein_coding	0	0.104855	0.045269	0.06537	0.008356	0.00957	0.074208	0.180463
Atf7ip2	activating transcription factor 7 interacting protein 2	protein_coding	0	0	0	0	0	0	0	0
Atg10	autophagy related 10	protein_coding	0.108435	0.532217	0.077551	0	0	0	0	0.380504
Atg101	autophagy related 101	protein_coding	0	0.141062	0.224276	0.983371	0	0.146389	1.36145	5.99328
Atg12	autophagy related 12	protein_coding	0.052665	0	0.123834	0.096179	0	0.090722	0.242155	0.200228
Atg13	autophagy related 13	protein_coding	0	0.071374	0.054921	0.051743	0.003899	0.012288	0.185271	0.720985
Atg14	autophagy related 14	protein_coding	0	0	0.003997	0.001981	0	0	0.009151	0.029714
Atg16l1	autophagy related 16 like 1	protein_coding	0.036472	0.044356	0.035448	0.05332	0.003842	0	0.117475	0.128293
Atg16l2	autophagy related 16 like 2	protein_coding	0	0	0.059257	0.037351	0.005287	0	0.007615	0.218181
Atg2a	autophagy related 2A	protein_coding	0	0.020816	0.043904	0.023377	0	0	0.0946	0.308607
Atg2b	autophagy related 2B	protein_coding	0.006941	0.021945	0.004432	0.008065	0.002675	0	0.046046	0.18862
Atg3	autophagy related 3	protein_coding	0.141302	0.740577	0.712704	0.192334	0.01699	0.178793	0.53691	0.881865
Atg4a	autophagy related 4A, cysteine peptidase	protein_coding	0.087281	0.315122	0.207324	0.137132	0	0.025952	0.232136	0.361965
Atg4b	autophagy related 4B, cysteine peptidase	protein_coding	0	0.196577	0.049145	0.02319	0.011117	0.011378	0.204336	0.269178
Atg4c	autophagy related 4C, cysteine peptidase	protein_coding	0.006058	0	0.067616	0.03222	0.011994	0	0.016242	0.139046
Atg4d	autophagy related 4D, cysteine peptidase	protein_coding	0.055104	0.534083	0.410451	0.137567	0.009527	0.030278	0.13412	0.366742
Atg5	autophagy related 5	protein_coding	0.256475	0.696471	0.578741	0.269432	0.008726	0.066337	0.644813	0.853142
Atg7	autophagy related 7	protein_coding	0.048746	0.100131	0.076178	0.058367	0	0.051025	0.145239	0.479013
Atg9a	autophagy related 9A	protein_coding	0.015434	0.067536	0.091797	0.142658	0.002991	0.009504	0.071939	0.2623
Atg9b	autophagy related 9B	protein_coding	0	0	0.034089	0.02437	0.003029	0	0.045466	0.18756
Atic	5-aminoimidazole-4-carboxamide ribonucleotide formyltransferase/IMP cyclohydrolase	protein_coding	0.088797	0.481453	0.316296	0.288333	0.023553	0.147293	0.600872	3.76183
Atl1	atlastin GTPase 1	protein_coding	0	0	0	0	0	0	0	0.033882
Atl2	atlastin GTPase 2	protein_coding	0.04229	0.288022	0.298866	0.118568	0.013372	0.015	0.179399	1.30904
Atl3	atlastin GTPase 3	protein_coding	0.032646	0.091363	0.17026	0.089396	0.024628	0.029288	0.1272	0.566364
Atm	ataxia telangiectasia mutated	protein_coding	0.010924	0.073156	0.055574	0.015195	0.003734	0.005394	0.048186	0.163042
Atmin	ATM interactor	protein_coding	0.010038	0.178718	0.083789	0.054278	0	0.009988	0.06712	0.412468
Atn1	atrophin 1	protein_coding	0.019495	0.122019	0.19348	0.074108	0	0.024102	0.182278	0.638523
Atoh1	atonal bHLH transcription factor 1	protein_coding	0	0	0	0	0	0	0	0
Atoh7	atonal bHLH transcription factor 7	protein_coding	0	0	0	0	0	0	0	0
Atoh8	atonal bHLH transcription factor 8	protein_coding	0	0	0	0	0	0	0	0
Atosa	atos homolog A	protein_coding	0	0.019248	0	0.010025	0.003411	0	0.019796	0
Atosb	atos homolog B	protein_coding	0.01814	0.082973	0	0	0	0	0	0
Atox1	antioxidant 1 copper chaperone	protein_coding	12.8232	193.609	40.4531	6.14636	0.571571	20.0713	18.2533	29.9196
Atp10a	ATPase, class V, type 10A	protein_coding	0	0	0	0	0	0	0	0
Atp10b	ATPase, class V, type 10B	protein_coding	0	0	0	0	0	0	0	0
Atp11a	ATPase, class VI, type 11A	protein_coding	0.010845	0.035225	0.104861	0.149439	0	0	0.117529	0.387896
Atp11b	ATPase, class VI, type 11B	protein_coding	0.035384	0.453544	0.379254	0.286347	0.002053	0.031095	0.16893	0.541063
Atp11c	ATPase, class VI, type 11C	protein_coding	0.014389	0.069581	0.154595	0.052995	0	0.012089	0.065144	0.30629
Atp12a	ATPase, H+/K+ transporting, nongastric, alpha polypeptide	protein_coding	0	0	0	0	0	0	0	0
Atp13a1	ATPase type 13A1	protein_coding	0.034235	0.099801	0.197152	0.122548	0.003908	0.008796	0.22983	0.672581
Atp13a2	ATPase type 13A2	protein_coding	0.067318	0.276069	0.320385	0.539995	0.01048	0.049271	0.647493	2.31889
Atp13a3	ATPase type 13A3	protein_coding	0.043014	0.334322	0.549128	0.334853	0.019432	0.021998	0.300899	0.788072
Atp13a4	ATPase type 13A4	protein_coding	0	0	0	0.01234	0	0	0	0
Atp13a5	ATPase type 13A5	protein_coding	0	0	0	0	0	0	0	0
Atp1a1	ATPase, Na+/K+ transporting, alpha 1 polypeptide	protein_coding	0.385791	1.95797	2.66848	1.41126	0.104318	0.114781	2.68732	8.44938
Atp1a2	ATPase, Na+/K+ transporting, alpha 2 polypeptide	protein_coding	0	0	0	0	0	0	0	0
Atp1a3	ATPase, Na+/K+ transporting, alpha 3 polypeptide	protein_coding	0.029167	0.074926	0.049053	0.018923	0.003568	0	0.159502	0.410002
Atp1a4	ATPase, Na+/K+ transporting, alpha 4 polypeptide	protein_coding	0	0	0	0	0	0	0	0
Atp1b1	ATPase, Na+/K+ transporting, beta 1 polypeptide	protein_coding	0	0	0	0	0	0	0	0
Atp1b2	ATPase, Na+/K+ transporting, beta 2 polypeptide	protein_coding	0	0	0	0	0	0	0	0
Atp1b3	ATPase, Na+/K+ transporting, beta 3 polypeptide	protein_coding	0.530932	3.56366	2.23131	1.05525	0.017725	0.661079	1.72208	3.26318
Atp1b4	ATPase Na+/K+ transporting, beta 4 polypeptide	protein_coding	0	0	0	0	0	0	0	0
Atp23	ATP23 metallopeptidase and ATP synthase assembly factor homolog	protein_coding	0.085113	0.20432	0.252987	0	0	0.145298	0.154073	0.298137
Atp2a1	ATPase, Ca++ transporting, cardiac muscle, fast twitch 1	protein_coding	0	0	0	0	0	0	0	0
Atp2a2	ATPase, Ca++ transporting, cardiac muscle, slow twitch 2	protein_coding	0.135439	0.459249	0.725365	0.381325	0.010246	0.062465	0.577648	1.23883
Atp2a3	ATPase, Ca++ transporting, ubiquitous	protein_coding	0.008862	0.022438	0.046799	0.139044	0.004938	0	0.219256	0.405843
Atp2b1	ATPase, Ca++ transporting, plasma membrane 1	protein_coding	0.062767	0.335483	0.344555	0.251617	0	0.03147	0.17132	0.734991
Atp2b2	ATPase, Ca++ transporting, plasma membrane 2	protein_coding	0	0	0	0	0	0	0	0
Atp2b3	ATPase, Ca++ transporting, plasma membrane 3	protein_coding	0	0	0	0	0	0	0	0
Atp2b4	ATPase, Ca++ transporting, plasma membrane 4	protein_coding	0	0	0	0	0	0	0	0
Atp2c1	ATPase, Ca++-sequestering	protein_coding	0.159929	0.217376	0.357125	0.241745	0.00715	0.042493	0.196527	0.52059
Atp2c2	ATPase, Ca++ transporting, type 2C, member 2	protein_coding	0	0	0	0	0	0	0	0
Atp4a	ATPase, H+/K+ exchanging, gastric, alpha polypeptide	protein_coding	0	0	0	0	0	0	0	0
Atp4b	ATPase, H+/K+ exchanging, beta polypeptide	protein_coding	0	0	0	0	0	0	0	0
Atp5f1a	ATP synthase F1 subunit alpha	protein_coding	0.329358	1.50868	1.75932	1.3059	0.085583	0.551686	2.75945	10.9106
Atp5f1b	ATP synthase F1 subunit beta	protein_coding	1.23647	3.28507	3.56274	2.617	0.224303	1.50775	6.75665	20.4863
Atp5f1c	ATP synthase F1 subunit gamma	protein_coding	3.89631	8.0947	5.47305	5.41656	0.401356	4.72834	5.2246	14.677
Atp5f1d	ATP synthase F1 subunit delta	protein_coding	0.877053	2.24108	2.46694	2.45676	0.066061	1.90049	4.71739	4.2597
Atp5f1e	ATP synthase F1 subunit epsilon	protein_coding	14.3892	139.455	26.2455	1.60569	1.03308	12.7358	9.31253	8.56675
Atp5if1	ATP synthase inhibitory factor subunit 1	protein_coding	19.2234	155.366	175.781	115.435	3.7574	68.8882	110.105	168.317
Atp5mc1	ATP synthase membrane subunit c locus 1	protein_coding	4.11696	18.0175	11.8716	4.82761	0.236901	3.2394	4.52997	10.9129
Atp5mc2	ATP synthase membrane subunit c locus 2	protein_coding	0.471793	2.55284	1.77419	1.63143	0.073398	0.483014	1.31617	3.26358
Atp5mc3	ATP synthase membrane subunit c locus 3	protein_coding	0.755017	3.02153	3.67048	3.65183	0.104302	0.7379	3.49249	10.7577
Atp5me	ATP synthase membrane subunit e	protein_coding	19.4831	170.951	114.123	23.199	2.04949	29.1771	47.7018	55.1742
Atp5mf	ATP synthase membrane subunit f	protein_coding	3.06476	51.6507	31.4577	13.6848	0.67165	11.0917	20.5042	30.1357
Atp5mg	ATP synthase membrane subunit g	protein_coding	5.2162	33.1403	36.2888	19.0861	0.726469	18.4703	28.098	41.0326
Atp5mj	ATP synthase membrane subunit j	protein_coding	33.3175	364.345	170.364	25.6124	2.40712	57.5709	66.7041	79.6769
Atp5mk	ATP synthase membrane subunit k	protein_coding	6.27599	109.773	46.9101	17.2453	1.2696	30.1238	28.1754	28.4823
Atp5pb	ATP synthase peripheral stalk-membrane subunit b	protein_coding	0.926738	7.26877	4.73963	4.51313	0.15529	2.4799	4.97571	9.25455
Atp5pd	ATP synthase peripheral stalk subunit d	protein_coding	2.59767	5.00378	9.84917	6.15866	0.362255	2.42416	7.50699	21.2144
Atp5pf	ATP synthase peripheral stalk subunit F6	protein_coding	3.84726	28.4765	27.2643	7.87564	0.619759	7.23467	10.6922	26.0395
Atp5po	ATP synthase peripheral stalk subunit OSCP	protein_coding	2.61202	12.9949	9.69986	6.54121	0.498338	4.77419	6.21784	12.9816
Atp6ap1	ATPase, H+ transporting, lysosomal accessory protein 1	protein_coding	0.47512	2.54731	1.00308	0.83354	0.013197	0.387635	1.29324	6.2611
Atp6ap1l	ATPase, H+ transporting, lysosomal accessory protein 1-like	protein_coding	0	0	0	0	0	0	0	0
Atp6ap2	ATPase, H+ transporting, lysosomal accessory protein 2	protein_coding	0.223977	0.69741	0.389699	0.374871	0	0.131254	0.945787	1.76217
Atp6v0a1	ATPase, H+ transporting, lysosomal V0 subunit A1	protein_coding	0.504057	2.26991	1.0003	0.581694	0.018722	0.23231	1.22745	1.68987
Atp6v0a2	ATPase, H+ transporting, lysosomal V0 subunit A2	protein_coding	0.006698	0.146957	0.14816	0.1246	0.008939	0	0.076963	0.31962
Atp6v0a4	ATPase, H+ transporting, lysosomal V0 subunit A4	protein_coding	0	0	0	0	0	0	0	0
Atp6v0b	ATPase, H+ transporting, lysosomal V0 subunit B	protein_coding	2.41997	6.84757	6.18422	2.37118	0.162516	0.855624	2.66827	4.41207
Atp6v0c	ATPase, H+ transporting, lysosomal V0 subunit C	protein_coding	0.350133	2.7094	3.62303	3.41912	0.284556	1.92028	3.17136	6.30458
Atp6v0d1	ATPase, H+ transporting, lysosomal V0 subunit D1	protein_coding	0.451826	0.969529	0.755484	0.473102	0.050621	0.349107	1.18357	2.43734
Atp6v0d2	ATPase, H+ transporting, lysosomal V0 subunit D2	protein_coding	0	0	0.014942	0	0	0	0	0
Atp6v0e	ATPase, H+ transporting, lysosomal V0 subunit E	protein_coding	3.59376	28.0868	12.4281	1.86875	0.123012	2.02985	4.94778	6.01412
Atp6v0e2	ATPase, H+ transporting, lysosomal V0 subunit E2	protein_coding	0.051012	0.176756	0.209564	0.073221	0.007822	0.019387	0.171023	0.156126
Atp6v1a	ATPase, H+ transporting, lysosomal V1 subunit A	protein_coding	0.038623	0.337922	0.253502	0.094281	0.00614	0.085659	0.425404	1.62945
Atp6v1b1	ATPase, H+ transporting, lysosomal V1 subunit B1	protein_coding	0	0	0	0	0	0	0	0
Atp6v1b2	ATPase, H+ transporting, lysosomal V1 subunit B2	protein_coding	0.19073	0.781894	0.786654	0.322854	0.030751	0.089256	0.977912	3.69372
Atp6v1c1	ATPase, H+ transporting, lysosomal V1 subunit C1	protein_coding	0.744717	1.69858	1.38999	1.20742	0.039257	0.58195	1.45272	4.10751
Atp6v1c2	ATPase, H+ transporting, lysosomal V1 subunit C2	protein_coding	0	0	0	0	0	0	0	0
Atp6v1d	ATPase, H+ transporting, lysosomal V1 subunit D	protein_coding	0.224178	0.401308	0.805355	0.791418	0.017448	0.265781	1.15305	2.25972
Atp6v1e1	ATPase, H+ transporting, lysosomal V1 subunit E1	protein_coding	0.284434	1.42679	1.05569	1.04252	0	0.486783	2.15704	6.05178
Atp6v1e2	ATPase, H+ transporting, lysosomal V1 subunit E2	protein_coding	0	0	0	0	0	0	0	0
Atp6v1f	ATPase, H+ transporting, lysosomal V1 subunit F	protein_coding	9.99772	89.2127	48.6279	11.3222	0.858542	14.1042	21.0377	21.8069
Atp6v1g1	ATPase, H+ transporting, lysosomal V1 subunit G1	protein_coding	0.754202	4.40233	6.35876	1.65955	0.154251	2.38468	3.56006	5.98931
Atp6v1g2	ATPase, H+ transporting, lysosomal V1 subunit G2	protein_coding	0	0	0	0	0	0	0	0
Atp6v1g3	ATPase, H+ transporting, lysosomal V1 subunit G3	protein_coding	0	0	0	0	0	0	0	0
Atp6v1h	ATPase, H+ transporting, lysosomal V1 subunit H	protein_coding	0.046296	0.280249	0.379	0.274559	0.016368	0.131612	0.564152	1.27875
Atp7a	ATPase, Cu++ transporting, alpha polypeptide	protein_coding	0.055652	0.375442	0.213704	0.124518	0	0.029009	0.339308	0.991389
Atp7b	ATPase, Cu++ transporting, beta polypeptide	protein_coding	0	0	0	0	0	0	0	0
Atp8a1	ATPase phospholipid transporting 8A1	protein_coding	0.079763	0.158823	0.14891	0.061393	0	0.021833	0.13183	0.218405
Atp8a2	ATPase, aminophospholipid transporter-like, class I, type 8A, member 2	protein_coding	0	0.013293	0	0	0	0	0	0.0175
Atp8b1	ATPase, class I, type 8B, member 1	protein_coding	0	0	0	0	0	0	0	0
Atp8b2	ATPase, class I, type 8B, member 2	protein_coding	0.00344	0.101871	0.127377	0.060033	0.004761	0	0.104217	0.222067
Atp8b3	ATPase, class I, type 8B, member 3	protein_coding	0	0	0	0	0	0	0	0.021087
Atp8b4	ATPase, class I, type 8B, member 4	protein_coding	0.212	0.605949	0.417755	0.203714	0.008757	0.066807	0.356149	2.34078
Atp8b5	ATPase, class I, type 8B, member 5	protein_coding	0.006418	0.016221	0	0	0	0	0	0
Atp9a	ATPase, class II, type 9A	protein_coding	0	0	0	0	0	0	0	0
Atp9b	ATPase, class II, type 9B	protein_coding	0	0.153497	0.038636	0.052593	0.008979	0.017014	0.125624	0.303959
Atpaf1	ATP synthase mitochondrial F1 complex assembly factor 1	protein_coding	0.089468	0.36891	0.07204	0.176747	0.010191	0.059306	0.282671	0.485322
Atpaf2	ATP synthase mitochondrial F1 complex assembly factor 2	protein_coding	0.182725	0.182558	0.618311	0.323936	0.01321	0.202261	0.40692	1.27881
Atpsckmt	ATP synthase C subunit lysine N-methyltransferase	protein_coding	0.034278	0.6304	0.046416	0.07055	0	0.177433	0.394903	0.492516
Atr	ataxia telangiectasia and Rad3 related	protein_coding	0.025382	0.069501	0.041932	0.055462	0.002235	0.007572	0.060156	0.171265
Atraid	all-trans retinoic acid induced differentiation factor	protein_coding	0.256993	0.741661	0.249709	0.085674	0.028529	0.032486	0.101956	0.294335
Atrip	ATR interacting protein	protein_coding	0	0	0	0.039651	0	0	0	0
Atrn	attractin	protein_coding	0.019453	0.033741	0.110194	0.119541	0.001403	0	0.10126	0.244567
Atrnl1	attractin like 1	protein_coding	0	0.091949	0	0.009001	0	0	0.061774	0
Atrx	ATRX, chromatin remodeler	protein_coding	0.029745	0.082191	0.131274	0.066047	0	0.009994	0.149733	0.549047
Atxn1	ataxin 1	protein_coding	0.012588	0.022729	0.028258	0.020561	0	0.007507	0.012875	0.116376
Atxn10	ataxin 10	protein_coding	0.06319	0.377978	0.618563	0.33553	0.033436	0.221507	0.912672	2.32442
Atxn1l	ataxin 1-like	protein_coding	0.008127	0.033556	0.095928	0.015919	0	0	0.039087	0.142574
Atxn2	ataxin 2	protein_coding	0.012623	0.161744	0.140124	0.052975	0	0.029146	0.186962	0.197206
Atxn2l	ataxin 2-like	protein_coding	0.032674	0.193587	0.275364	0.133511	0	0.042493	0.467063	1.27043
Atxn3	ataxin 3	protein_coding	0.009854	0.166165	0.149973	0.072818	0	0	0.116262	0.353161
Atxn7	ataxin 7	protein_coding	0	0.034413	0.038099	0.01794	0	0	0	0.016643
Atxn7l1	ataxin 7-like 1	protein_coding	0	0.231412	0.144551	0.015547	0.004553	0.035401	0.207015	0.077555
Atxn7l2	ataxin 7-like 2	protein_coding	0	0	0	0	0	0	0.027669	0.080145
Atxn7l3	ataxin 7-like 3	protein_coding	0	0.037397	0.02491	0.049068	0.002467	0.007344	0.052701	0.099371
Atxn7l3b	ataxin 7-like 3B	protein_coding	0.022853	0.139649	0.254652	0.08679	0.003861	0.010509	0.13126	0.348377
AU015228	expressed sequence AU015228	protein_coding	0	0	0	0	0	0	0	0
AU018091	expressed sequence AU018091	protein_coding	0	0	0	0	0	0	0	0
AU021092	expressed sequence AU021092	protein_coding	0	0	0	0	0	0	0	0
AU022252	expressed sequence AU022252	protein_coding	0	0.010639	0.017744	0.01147	0	0.030858	0.052718	0.06262
AU040320	expressed sequence AU040320	protein_coding	0	0.066198	0.039506	0.062011	0.005196	0	0.075491	0.305179
AU041133	expressed sequence AU041133	protein_coding	0	0	0.031162	0	0	0	0.025803	0
Auh	AU RNA binding protein/enoyl-coenzyme A hydratase	protein_coding	0.262487	1.79479	1.01565	0.362836	0	0.257335	0.703767	2.33928
Aunip	aurora kinase A and ninein interacting protein	protein_coding	0	0.348744	0.515377	0.209222	0	0	0.037819	0
Aup1	ancient ubiquitous protein 1	protein_coding	0.760361	3.05639	2.04473	0.83252	0.067343	0.51044	0.710324	1.38244
Aurka	aurora kinase A	protein_coding	0.04457	0.365418	0.34028	0.492966	0	0.119593	0.44877	2.13061
Aurkaip1	aurora kinase A interacting protein 1	protein_coding	1.18237	6.70088	6.25532	2.29764	0.118626	1.76756	2.37669	4.90292
Aurkb	aurora kinase B	protein_coding	0.088198	0.208238	0.316906	0.288492	0.025078	0.094255	0.51271	1.19298
Aurkc	aurora kinase C	protein_coding	0	0	0	0	0	0	0	0
Auts2	autism susceptibility candidate 2	protein_coding	0	0	0	0	0	0	0	0
Aven	apoptosis, caspase activation inhibitor	protein_coding	0.011838	0.090296	0.279029	0.131962	0	0.046479	0.150562	0.511255
Avil	advillin	protein_coding	0	0	0	0	0	0	0	0
Avl9	AVL9 cell migration associated	protein_coding	0.02659	0.05554	0.107751	0.083789	0.003385	0.016944	0.053453	0.421089
Avp	arginine vasopressin	protein_coding	0	0	0	0	0	0	0	0
Avpi1	arginine vasopressin-induced 1	protein_coding	0.064963	0.528635	0.512782	0.216044	0.04606	0.221688	0.396838	0.765871
Avpr1a	arginine vasopressin receptor 1A	protein_coding	0	0	0	0	0	0	0	0
Avpr1b	arginine vasopressin receptor 1B	protein_coding	0	0	0	0	0	0	0	0
Avpr2	arginine vasopressin receptor 2	protein_coding	0	0	0	0	0	0	0	0
AW146154	expressed sequence AW146154	protein_coding	0.024136	0.047623	0	0	0.007993	0	0.025033	0
AW209491	expressed sequence AW209491	protein_coding	0	0.265711	0.175205	0.042505	0	0.065483	0.154656	0.268521
AW551984	expressed sequence AW551984	protein_coding	0	0	0	0	0	0	0	0
AW554918	expressed sequence AW554918	protein_coding	0.002255	0.118351	0.130919	0.014748	0	0	0.017362	0.117562
Awat1	acyl-CoA wax alcohol acyltransferase 1	protein_coding	0	0	0	0	0	0	0	0
Awat2	acyl-CoA wax alcohol acyltransferase 2	protein_coding	0	0	0	0	0	0	0	0.004665
Axdnd1	axonemal dynein light chain domain containing 1	protein_coding	0	0	0	0	0	0	0	0
Axin1	axin 1	protein_coding	0.026151	0.154304	0.128679	0.121188	0.004791	0.024022	0.435594	0.663496
Axin2	axin 2	protein_coding	0	0	0	0	0	0	0	0
Axl	AXL receptor tyrosine kinase	protein_coding	0	0	0	0	0	0	0	0
AY074887	cDNA sequence AY074887	protein_coding	0	0	0	0	0	0	0	0
AY358078	cDNA sequence AY358078	protein_coding	0	0	0	0	0	0	0	0
AY761185	cDNA sequence AY761185	protein_coding	0	0	0	0	0	0	0	0
Azgp1	alpha-2-glycoprotein 1, zinc	protein_coding	0	0	0	0	0	0	0	0
Azi2	5-azacytidine induced gene 2	protein_coding	0.055013	0.668132	0.39164	0.104941	0	0.02104	0.211901	0.319783
Azin1	antizyme inhibitor 1	protein_coding	0.073585	0.264425	0.43676	0.541484	0.008587	0.163958	0.488623	1.55108
Azin2	antizyme inhibitor 2	protein_coding	0	0.057295	0.019241	0.031858	0	0.050702	0	0.04538
B020004C17Rik	RIKEN cDNA B020004C17 gene	protein_coding	0	0	0	0	0	0	0	0
B020011L13Rik	RIKEN cDNA B020011L13 gene	protein_coding	0	0	0	0	0	0	0	0
B230219D22Rik	RIKEN cDNA B230219D22 gene	protein_coding	0.099584	0.144059	0.258734	0.136623	0	0.012139	0.101623	0.462085
B230307C23Rik	RIKEN cDNA B230307C23 gene	protein_coding	0.031023	0.727799	0.110627	0.059504	0	0.057003	0.152764	0.103725
B2m	beta-2 microglobulin	protein_coding	5.28552	27.2436	23.1854	31.5022	1.0071	13.1376	28.5305	59.5713
B3galnt1	UDP-GalNAc:betaGlcNAc beta 1,3-galactosaminyltransferase, polypeptide 1	protein_coding	0	0	0.042645	0	0	0	0.031358	0
B3galnt2	UDP-GalNAc:betaGlcNAc beta 1,3-galactosaminyltransferase, polypeptide 2	protein_coding	0.019169	0.066857	0.105431	0.106201	0	0.045615	0.09369	0.071846
B3galt1	UDP-Gal:betaGlcNAc beta 1,3-galactosyltransferase, polypeptide 1	protein_coding	0	0	0	0	0	0	0	0
B3galt2	UDP-Gal:betaGlcNAc beta 1,3-galactosyltransferase, polypeptide 2	protein_coding	0	0	0	0	0	0	0	0
B3galt4	UDP-Gal:betaGlcNAc beta 1,3-galactosyltransferase, polypeptide 4	protein_coding	0	0	0.048815	0.016138	0	0	0.043912	0.150845
B3galt5	UDP-Gal:betaGlcNAc beta 1,3-galactosyltransferase, polypeptide 5	protein_coding	0	0	0	0	0	0	0	0
B3galt6	UDP-Gal:betaGal beta 1,3-galactosyltransferase, polypeptide 6	protein_coding	0.016213	0.043689	0.040292	0.017469	0.005089	0	0	0.046747
B3galt9	beta-1,3-galactosyltransferase 9	protein_coding	0	0	0	0	0	0	0	0
B3gat1	beta-1,3-glucuronyltransferase 1	protein_coding	0	0	0	0	0	0	0	0
B3gat2	beta-1,3-glucuronyltransferase 2	protein_coding	0	0	0	0	0	0	0	0
B3gat3	beta-1,3-glucuronyltransferase 3	protein_coding	0.624179	0.509743	0.510964	0.178481	0.020677	0.171313	0.395734	1.49382
B3glct	beta-3-glucosyltransferase	protein_coding	0	0.028046	0.039226	0	0	0	0.013415	0
B3gnt2	UDP-GlcNAc:betaGal beta-1,3-N-acetylglucosaminyltransferase 2	protein_coding	0.259962	0.411973	0.347134	0.373653	0.009398	0	0.313152	0.995771
B3gnt3	UDP-GlcNAc:betaGal beta-1,3-N-acetylglucosaminyltransferase 3	protein_coding	0	0	0	0	0	0	0	0
B3gnt4	UDP-GlcNAc:betaGal beta-1,3-N-acetylglucosaminyltransferase 4	protein_coding	0	0	0	0	0	0	0	0
B3gnt5	UDP-GlcNAc:betaGal beta-1,3-N-acetylglucosaminyltransferase 5	protein_coding	0	0	0	0	0	0	0	0
B3gnt6	UDP-GlcNAc:betaGal beta-1,3-N-acetylglucosaminyltransferase 6	protein_coding	0	0	0	0	0	0	0	0
B3gnt7	UDP-GlcNAc:betaGal beta-1,3-N-acetylglucosaminyltransferase 7	protein_coding	0	0	0	0	0	0	0	0
B3gnt8	UDP-GlcNAc:betaGal beta-1,3-N-acetylglucosaminyltransferase 8	protein_coding	0.000348	0.001916	0.00105	0	0	0	0	0
B3gnt9	UDP-GlcNAc:betaGal beta-1,3-N-acetylglucosaminyltransferase 9	protein_coding	0	0.043124	0	0.022327	0	0.020946	0	0
B3gntl1	UDP-GlcNAc:betaGal beta-1,3-N-acetylglucosaminyltransferase-like 1	protein_coding	0	0	0.03097	0.025514	0	0.012753	0.02754	0
B430306N03Rik	RIKEN cDNA B430306N03 gene	protein_coding	0.018157	0.072493	0.076857	0.041054	0	0	0.018998	0.355873
B4galnt1	beta-1,4-N-acetyl-galactosaminyl transferase 1	protein_coding	0.056377	0.233944	1.04736	0.542362	0	0	0.72003	1.52866
B4galnt2	beta-1,4-N-acetyl-galactosaminyl transferase 2	protein_coding	0	0	0	0	0	0	0	0
B4galnt3	beta-1,4-N-acetyl-galactosaminyl transferase 3	protein_coding	0	0	0	0	0	0	0	0
B4galnt4	beta-1,4-N-acetyl-galactosaminyl transferase 4	protein_coding	0	0	0	0	0	0	0	0
B4galt1	UDP-Gal:betaGlcNAc beta 1,4- galactosyltransferase, polypeptide 1	protein_coding	0.020683	0.092399	0.06098	0.106192	0	0.015749	0.10309	0.242942
B4galt2	UDP-Gal:betaGlcNAc beta 1,4- galactosyltransferase, polypeptide 2	protein_coding	0	0	0	0	0	0	0	0
B4galt3	UDP-Gal:betaGlcNAc beta 1,4-galactosyltransferase, polypeptide 3	protein_coding	0.066817	0.198481	0.437994	0.321992	0.037192	0.037323	0.344067	1.05469
B4galt4	UDP-Gal:betaGlcNAc beta 1,4-galactosyltransferase, polypeptide 4	protein_coding	0	0	0	0	0	0	0	0
B4galt5	UDP-Gal:betaGlcNAc beta 1,4-galactosyltransferase, polypeptide 5	protein_coding	0.028418	0.324245	0.471382	0.307098	0.00717	0.02943	0.38887	1.65961
B4galt6	UDP-Gal:betaGlcNAc beta 1,4-galactosyltransferase, polypeptide 6	protein_coding	0.064601	0.493073	0.556248	0.373872	0.010362	0.042777	0.289286	0.773003
B4galt7	beta-1,4-galactosyltransferase 7	protein_coding	0.03513	0.105252	0.061033	0.066944	0	0.019175	0.12823	0.18242
B4gat1	beta-1,4-glucuronyltransferase 1	protein_coding	0.110661	0.341313	0.235442	0.324093	0	0.032757	0.186785	0.993581
B9d1	B9 protein domain 1	protein_coding	0	0.296447	0.189618	0	0	0	0	0
B9d2	B9 protein domain 2	protein_coding	0.1247	0.662547	0.800424	0.344453	0.06081	0.195241	0.072895	1.24968
Baalc	brain and acute leukemia, cytoplasmic	protein_coding	0	0	0	0	0	0	0	0
Baat	bile acid-Coenzyme A: amino acid N-acyltransferase	protein_coding	0	0	0	0	0	0	0	0
Babam1	BRISC and BRCA1 A complex member 1	protein_coding	0.218374	1.88335	1.50428	0.393006	0.029211	0.282271	1.22613	1.98543
Babam2	BRISC and BRCA1 A complex member 2	protein_coding	0.05242	0	0.093726	0	0	0.032368	0.102208	0.382962
Bace1	beta-site APP cleaving enzyme 1	protein_coding	0	0	0	0	0	0	0	0
Bace2	beta-site APP-cleaving enzyme 2	protein_coding	0	0	0	0	0	0	0	0
Bach1	BTB and CNC homology 1, basic leucine zipper transcription factor 1	protein_coding	0.035849	0.035218	0.1372	0.060455	0.006307	0.016051	0.142327	0.6015
Bach2	BTB and CNC homology, basic leucine zipper transcription factor 2	protein_coding	0	0	0.009474	0	0	0	0	0.002235
Bad	BCL2-associated agonist of cell death	protein_coding	0.797923	5.91545	1.14028	0.371884	0.041096	0.577992	1.67462	4.5141
Bag1	BCL2-associated athanogene 1	protein_coding	1.35047	3.66418	2.43126	0.689954	0.052631	0.216159	0.661539	1.24283
Bag2	BCL2-associated athanogene 2	protein_coding	0.016867	0.307911	0.390691	0.481968	0.007299	0.04366	0.252145	0.749175
Bag3	BCL2-associated athanogene 3	protein_coding	0.042512	0.081324	0.087641	0.024605	0.031158	0.174199	1.30183	7.48775
Bag4	BCL2-associated athanogene 4	protein_coding	0.033966	0.050651	0.095056	0.03137	0	0	0.128883	0
Bag5	BCL2-associated athanogene 5	protein_coding	0.042907	0.086357	0.326824	0.325356	0	0.044668	0.279506	0.914515
Bag6	BCL2-associated athanogene 6	protein_coding	0.15372	0.299478	0.364626	0.434713	0.015915	0.023526	0.736845	2.44255
Bahcc1	BAH domain and coiled-coil containing 1	protein_coding	0	0	0	0	0	0	0	0
Bahd1	bromo adjacent homology domain containing 1	protein_coding	0	0.014535	0.02141	0.016179	0	0	0.007258	0.142098
Baiap2	brain-specific angiogenesis inhibitor 1-associated protein 2	protein_coding	0	0	0	0	0	0	0.038773	0.169561
Baiap2l1	BAI1-associated protein 2-like 1	protein_coding	0	0	0	0	0	0	0	0
Baiap2l2	BAI1-associated protein 2-like 2	protein_coding	0	0	0.031227	0	0	0	0.034117	0
Baiap3	BAI1-associated protein 3	protein_coding	0	0	0	0	0	0	0	0
Bak1	BCL2-antagonist/killer 1	protein_coding	0.227949	1.87054	1.70625	1.23954	0.047901	0.178357	1.2448	2.92608
Bambi	BMP and activin membrane-bound inhibitor	protein_coding	0.007676	0.042174	0.031894	0.016245	0	0.016443	0	0.034884
Banf1	BAF nuclear assembly factor 1	protein_coding	0.197526	1.99322	1.65664	0.72791	0.034689	0.259744	1.33287	1.43826
Banf2	BANF family member 2	protein_coding	0	0	0	0	0	0	0	0
Bank1	B cell scaffold protein with ankyrin repeats 1	protein_coding	0	0	0	0	0	0.011329	0.022852	0.029127
Banp	BTG3 associated nuclear protein	protein_coding	0.211636	0.251213	0	0.118282	0	0.146555	0.624431	1.08085
Bap1	Brca1 associated protein 1	protein_coding	0.033419	0.124288	0.239003	0.093638	0.003547	0.035051	0.072104	0.489516
Bard1	BRCA1 associated RING domain 1	protein_coding	0.022271	0.165196	0.048825	0.008099	0.005976	0.023215	0.29143	0.524074
Barhl1	BarH like homeobox 1	protein_coding	0	0	0	0	0	0	0	0
Barhl2	BarH like homeobox 2	protein_coding	0	0	0	0	0	0	0	0
Barx1	BarH-like homeobox 1	protein_coding	0	0	0	0	0	0	0	0
Barx2	BarH-like homeobox 2	protein_coding	0	0	0	0	0	0	0	0
Basp1	brain abundant, membrane attached signal protein 1	protein_coding	3.84901	8.59404	17.0967	15.0081	0.312742	2.58691	13.5899	32.2862
Batf	basic leucine zipper transcription factor, ATF-like	protein_coding	0	0	0	0	0	0	0	0
Batf2	basic leucine zipper transcription factor, ATF-like 2	protein_coding	0	0	0.042261	0	0	0	0	0
Batf3	basic leucine zipper transcription factor, ATF-like 3	protein_coding	0.359218	1.33047	0.091061	0.112652	0	0.086252	0.093765	0
Bax	BCL2-associated X protein	protein_coding	7.9891	32.1311	13.6177	3.27872	0.223357	2.78336	6.4625	8.43652
Baz1a	bromodomain adjacent to zinc finger domain 1A	protein_coding	0.014204	0.035238	0.038243	0.053625	0.003806	0	0.115661	0.259292
Baz1b	bromodomain adjacent to zinc finger domain, 1B	protein_coding	0.007255	0.051474	0.046162	0.070986	0.002697	0	0.134892	0.660859
Baz2a	bromodomain adjacent to zinc finger domain, 2A	protein_coding	0.005193	0.013604	0.021744	0.009688	0	0	0.017933	0.113091
Baz2b	bromodomain adjacent to zinc finger domain, 2B	protein_coding	0.008426	0.008516	0.025432	0.030355	0	0.004421	0.049975	0.09937
Bbc3	BCL2 binding component 3	protein_coding	0	0.061985	0.092803	0.068921	0.009368	0.029848	0.229701	0.461914
Bbip1	BBSome interacting protein 1	protein_coding	0.62009	1.37827	0.746329	0.14735	0.021979	0.266017	0.266209	0.22446
Bbln	bublin coiled coil protein	protein_coding	1.76456	11.6778	1.79817	0.464184	0.055087	0.48246	0.972093	5.28838
Bbof1	basal body orientation factor 1	protein_coding	0	0	0	0.02639	0	0.040075	0	0
Bbox1	gamma-butyrobetaine hydroxylase 1	protein_coding	0	0	0	0	0	0	0	0
Bbs1	Bardet-Biedl syndrome 1	protein_coding	0	0.016115	0.008764	0	0	0	0	0
Bbs10	Bardet-Biedl syndrome 10	protein_coding	0	0	0.026396	0	0	0	0	0
Bbs12	Bardet-Biedl syndrome 12	protein_coding	0	0	0.020661	0.01004	0	0	0	0
Bbs2	Bardet-Biedl syndrome 2	protein_coding	0	0.028941	0	0	0	0	0.031052	0.07819
Bbs4	Bardet-Biedl syndrome 4	protein_coding	0	0.039264	0	0	0	0	0	0.048306
Bbs5	Bardet-Biedl syndrome 5	protein_coding	0	0.16295	0	0	0	0	0.079779	0.394587
Bbs7	Bardet-Biedl syndrome 7	protein_coding	0	0.188096	0.114195	0.032977	0	0.016835	0.052667	0.364958
Bbs9	Bardet-Biedl syndrome 9	protein_coding	0	0.054146	0.037149	0	0	0.014753	0	0.07643
Bbx	bobby sox HMG box containing	protein_coding	0.007697	0.041242	0.028938	0.038207	0	0	0.086879	0.188859
BC004004	cDNA sequence BC004004	protein_coding	0.150772	0.540795	0.43238	0.219948	0.004381	0.078214	0.1386	0.187462
BC005537	cDNA sequence BC005537	protein_coding	0.306005	2.37425	2.96782	0.763517	0.037543	0.152048	1.20109	3.06933
BC005624	cDNA sequence BC005624	protein_coding	0.065377	0.692708	0.488938	0.564832	0.010671	0.100738	0.614567	0.963455
BC016579	cDNA sequence, BC016579	protein_coding	0	0	0	0	0	0	0	0
BC024063	cDNA sequence BC024063	protein_coding	0	0	0	0	0	0	0	0
BC024139	cDNA sequence BC024139	protein_coding	0	0	0	0	0	0	0	0
BC028528	cDNA sequence BC028528	protein_coding	1.29711	6.88521	3.48779	1.51208	0.104456	1.8065	2.57093	6.92606
BC030500	cDNA sequence BC030500	protein_coding	0	0	0	0	0	0	0	0
BC031181	cDNA sequence BC031181	protein_coding	0.073488	1.99301	1.43999	0.691467	0.029481	0.215807	0.815205	0.959027
BC034090	cDNA sequence BC034090	protein_coding	0	0	0	0	0	0	0	0
BC035044	cDNA sequence BC035044	protein_coding	0	0	0	0	0	0	0	0
BC037156	cDNA sequence BC037156	protein_coding	0	0	0	0	0	0	0	0
BC048507	cDNA sequence BC048507	protein_coding	0	0	0	0	0	0	0	0
BC048562	cDNA sequence BC048562	protein_coding	0	0	0	0	0	0	0	0
BC048671	cDNA sequence BC048671	protein_coding	0	0	0	0	0	0	0	0
BC048679	cDNA sequence BC048679	protein_coding	0	0	0	0	0	0	0	0
BC049715	cDNA sequence BC049715	protein_coding	0	0	0.023422	0	0	0	0	0
BC051019	cDNA sequence BC051019	protein_coding	0	0	0	0	0	0	0	0
BC051665	cDNA sequence BC051665	protein_coding	0	0	0	0	0	0	0	0
BC061237	cDNA sequence BC061237	protein_coding	0	0	0	0	0	0	0	0
BC107364	cDNA sequence BC107364	protein_coding	0	0	0	0	0	0	0	0
Bcam	basal cell adhesion molecule	protein_coding	0	0	0	0	0	0	0	0
Bcan	brevican	protein_coding	0	0	0	0	0	0	0	0
Bcap29	B cell receptor associated protein 29	protein_coding	0.229397	0.882768	0.455902	0.312081	0.010469	0.314775	0.655196	1.1524
Bcap31	B cell receptor associated protein 31	protein_coding	0.048887	0.255643	0.245449	0.200554	0	0.234516	0.504159	1.06436
Bcar1	breast cancer anti-estrogen resistance 1	protein_coding	0.011476	0	0	0.025351	0	0	0	0
Bcar3	breast cancer anti-estrogen resistance 3	protein_coding	0	0.019021	0.0472	0.017112	0	0	0.044513	0.113122
Bcas1	brain enriched myelin associated protein 1	protein_coding	0	0	0.06374	0	0	0	0.013512	0
Bcas2	BCAS2 pre-mRNA processing factor	protein_coding	1.91372	6.17772	4.50698	1.3025	0.097447	1.10252	2.02391	5.39469
Bcas3	BCAS3 microtubule associated cell migration factor	protein_coding	0	0	0.038589	0.023556	0	0.020689	0.036237	0.127496
Bcat1	branched chain aminotransferase 1, cytosolic	protein_coding	0.01883	0.091021	0.072644	0.05581	0.005308	0.035294	0.186382	0.571259
Bcat2	branched chain aminotransferase 2, mitochondrial	protein_coding	0	0.086455	0.0378	0.189227	0	0.077854	0.164233	1.31465
Bccip	BRCA2 and CDKN1A interacting protein	protein_coding	0.61637	6.67335	5.60556	1.39159	0	0.772621	3.0154	5.04267
Bcdin3d	BCDIN3 domain containing	protein_coding	0	0	0	0	0	0	0.073341	0
Bche	butyrylcholinesterase	protein_coding	0	0	0	0	0	0	0	0
Bckdha	branched chain ketoacid dehydrogenase E1, alpha polypeptide	protein_coding	0	0.046119	0.023774	0.02675	0	0	0.156501	0.442292
Bckdhb	branched chain ketoacid dehydrogenase E1, beta polypeptide	protein_coding	0.332152	0.256805	0.516171	0.24259	0	0.111379	0.636234	1.13702
Bckdk	branched chain ketoacid dehydrogenase kinase	protein_coding	0.123924	0.588537	0.421026	0.145696	0.031438	0.039138	0.118295	0.303458
Bcl10	B cell leukemia/lymphoma 10	protein_coding	0.235736	1.1838	1.79434	0.866643	0.05624	0.106571	0.978972	2.76545
Bcl11a	BCL11 transcription factor A	protein_coding	0	0	0	0	0	0	0	0
Bcl11b	B cell leukemia/lymphoma 11B	protein_coding	0	0	0	0	0	0	0	0
Bcl2	B cell leukemia/lymphoma 2	protein_coding	0.036979	0.167497	0.040388	0.0411	0	0.014267	0.0214	0.13954
Bcl2a1a	B cell leukemia/lymphoma 2 related protein A1a	protein_coding	0.130902	0	0.223978	0.056008	0	0	0	0.218216
Bcl2a1b	B cell leukemia/lymphoma 2 related protein A1b	protein_coding	0.049629	0.573049	0	0	0	0.156996	0.487879	0.482146
Bcl2a1c	B cell leukemia/lymphoma 2 related protein A1c	protein_coding	0	0	0	0	0	0	0	0
Bcl2a1d	B cell leukemia/lymphoma 2 related protein A1d	protein_coding	0	0	0	0	0	0	0.165886	0
Bcl2l1	BCL2-like 1	protein_coding	0.043298	0.483162	0.40758	0.581086	0.019463	0.06697	0.852591	2.44554
Bcl2l10	Bcl2-like 10	protein_coding	0	0	0	0	0	0	0	0
Bcl2l11	BCL2 like 11	protein_coding	0.015014	0.0817	0.095091	0.037615	0.00621	0.016306	0.100368	0.276113
Bcl2l12	BCL2 like 12	protein_coding	0	0.140844	0	0.079462	0	0	0.057099	0
Bcl2l13	BCL2 like 13	protein_coding	0.010037	0.092343	0.074844	0.057423	0.003793	0.041077	0.047876	0.123297
Bcl2l14	BCL2 like 14	protein_coding	0	0	0	0	0	0	0	0
Bcl2l15	BCLl2-like 15	protein_coding	0	0	0	0	0	0	0	0
Bcl2l2	BCL2-like 2	protein_coding	0.010348	0.098155	0.012038	0.022982	0	0	0.111584	0
Bcl3	B cell leukemia/lymphoma 3	protein_coding	0.013819	0.14267	0.065651	0.107184	0.004884	0.024824	0.025466	0
Bcl6	B cell leukemia/lymphoma 6	protein_coding	0	0.101812	0.038385	0.020102	0.010772	0.018561	0.115543	0.418265
Bcl6b	B cell CLL/lymphoma 6, member B	protein_coding	0	0.031585	0.031773	0.015092	0	0	0.029731	0
Bcl7a	B cell CLL/lymphoma 7A	protein_coding	0	0	0.019555	0	0	0	0	0
Bcl7b	B cell CLL/lymphoma 7B	protein_coding	0.050022	0.302883	0.07512	0.052476	0	0.016384	0.060414	0.253933
Bcl7c	B cell CLL/lymphoma 7C	protein_coding	0.147534	1.14491	0.707678	0	0.013175	0.120409	0.260271	0.4434
Bcl9	B cell CLL/lymphoma 9	protein_coding	0	0.020458	0.021887	0.049809	0.00602	0	0.021243	0.057535
Bcl9l	B cell CLL/lymphoma 9-like	protein_coding	0	0.035626	0.046801	0.035785	0	0	0.04679	0.112652
Bclaf1	BCL2-associated transcription factor 1	protein_coding	0.122852	0.294815	0.326197	0.208035	0.01147	0.104525	0.534758	1.98583
Bclaf3	Bclaf1 and Thrap3 family member 3	protein_coding	0.028536	0	0.031854	0.097505	0	0	0.053975	0.072945
Bco1	beta-carotene oxygenase 1	protein_coding	0	0	0	0	0	0	0	0
Bco2	beta-carotene oxygenase 2	protein_coding	0	0.041147	0.026921	0	0	0	0	0
Bcor	BCL6 interacting corepressor	protein_coding	0.007624	0.07969	0.054006	0.025154	0	0	0.037919	0.089891
Bcorl1	BCL6 co-repressor-like 1	protein_coding	0.005258	0.012188	0.006288	0.013027	0	0	0.018892	0.0162
Bcr	BCR activator of RhoGEF and GTPase	protein_coding	0	0.020866	0.010552	0.011075	0	0	0.022126	0.01893
Bcs1l	BCS1 homolog, ubiquinol-cytochrome c reductase complex chaperone	protein_coding	0	0.131683	0.081035	0.025851	0.009142	0	0.044139	0.196738
Bdh1	3-hydroxybutyrate dehydrogenase, type 1	protein_coding	0	0	0	0	0	0	0	0
Bdh2	3-hydroxybutyrate dehydrogenase, type 2	protein_coding	0	0	0	0	0	0	0	0
Bdkrb1	bradykinin receptor, beta 1	protein_coding	0	0	0	0	0	0	0	0
Bdkrb2	bradykinin receptor, beta 2	protein_coding	0	0	0	0	0	0	0	0
Bdnf	brain derived neurotrophic factor	protein_coding	0	0	0	0	0	0	0	0
Bdp1	B double prime 1, subunit of RNA polymerase III transcription initiation factor IIIB	protein_coding	0.004155	0	0.067979	0.072249	0.002611	0	0.055424	0.186611
Bean1	brain expressed, associated with Nedd4, 1	protein_coding	0	0	0	0	0	0	0	0
Becn1	beclin 1, autophagy related	protein_coding	0.049686	0.395165	0.621525	0.215991	0.029132	0.080645	0.463896	1.18506
Becn2	beclin 2	protein_coding	0	0	0	0	0	0	0	0
Begain	brain-enriched guanylate kinase-associated	protein_coding	0	0	0	0	0	0	0	0
Bend2	BEN domain containing 2	protein_coding	0	0	0	0	0	0	0	0
Bend3	BEN domain containing 3	protein_coding	0.007926	0.015587	0.046579	0.028233	0.002891	0	0.045159	0.096993
Bend4	BEN domain containing 4	protein_coding	0	0.026216	0.0476	0.054937	0	0.01359	0.064084	0.260884
Bend5	BEN domain containing 5	protein_coding	0	0	0	0	0	0	0	0
Bend6	BEN domain containing 6	protein_coding	0.024145	0.132885	0.023254	0.017788	0	0.044163	0	0
Bend7	BEN domain containing 7	protein_coding	0	0	0	0	0	0	0	0
Best1	bestrophin 1	protein_coding	0	0	0	0	0	0	0	0
Best2	bestrophin 2	protein_coding	0	0	0	0	0	0	0	0
Best3	bestrophin 3	protein_coding	0	0.013307	0	0	0	0	0	0
Bet1	Bet1 golgi vesicular membrane trafficking protein	protein_coding	0.637725	4.70194	2.52558	0.353389	0.078334	0.708234	1.10714	0.980643
Bet1l	Bet1 golgi vesicular membrane trafficking protein like	protein_coding	0.037124	0.041658	0.038586	0	0	0	0.09833	0.081892
Bex1	brain expressed X-linked 1	protein_coding	0	0	0	0	0	0	0	0
Bex2	brain expressed X-linked 2	protein_coding	0	0.384908	0.109576	0	0.031182	0	0	0
Bex3	brain expressed X-linked 3	protein_coding	0.58907	3.56371	4.63565	3.70705	0.160573	0.700795	3.32055	3.86929
Bex4	brain expressed X-linked 4	protein_coding	0	0	0	0	0	0	0	0
Bex6	brain expressed family member 6	protein_coding	0	0	0	0	0	0	0	0
Bfar	bifunctional apoptosis regulator	protein_coding	0	0.110171	0.119771	0.040913	0.007667	0.021121	0.188725	0.211786
Bfsp1	beaded filament structural protein 1, in lens-CP94	protein_coding	0	0	0	0	0	0	0	0
Bfsp2	beaded filament structural protein 2, phakinin	protein_coding	0	0.044029	0	0	0	0	0	0
Bglap	bone gamma carboxyglutamate protein	protein_coding	0	0	0	0	0	0	0	0
Bglap2	bone gamma-carboxyglutamate protein 2	protein_coding	0	0	0	0	0	0	0	0
Bglap3	bone gamma-carboxyglutamate protein 3	protein_coding	0	0	0	0	0	0	0	0
Bgn	biglycan	protein_coding	0	0	0	0	0	0	0	0
Bhlha15	basic helix-loop-helix family, member a15	protein_coding	0	0	0	0	0	0	0	0
Bhlha9	basic helix-loop-helix family, member a9	protein_coding	0	0	0	0	0	0	0	0
Bhlhb9	basic helix-loop-helix domain containing, class B9	protein_coding	0	0	0	0	0	0	0	0
Bhlhe22	basic helix-loop-helix family, member e22	protein_coding	0	0	0	0	0	0	0	0
Bhlhe23	basic helix-loop-helix family, member e23	protein_coding	0	0	0	0	0	0	0	0
Bhlhe40	basic helix-loop-helix family, member e40	protein_coding	0	0.025829	0	0.067746	0.013322	0.013797	0.02798	0.205312
Bhlhe41	basic helix-loop-helix family, member e41	protein_coding	0.008275	0.036721	0.056327	0.062414	0.002694	0	0.13569	0.634098
Bhmt	betaine-homocysteine methyltransferase	protein_coding	0	0	0	0	0	0	0	0
Bhmt2	betaine-homocysteine methyltransferase 2	protein_coding	0	0	0	0	0	0	0	0
Bicc1	BicC family RNA binding protein 1	protein_coding	0	0	0	0	0	0	0	0
Bicd1	BICD cargo adaptor 1	protein_coding	0	0	0	0	0	0	0	0
Bicd2	BICD cargo adaptor 2	protein_coding	0.015459	0.116297	0.068436	0.130784	0.002818	0	0.172072	0.412253
Bicdl1	BICD family like cargo adaptor 1	protein_coding	0	0	0	0	0	0	0	0
Bicdl2	BICD family like cargo adaptor 2	protein_coding	0	0	0	0	0	0	0	0
Bicra	BRD4 interacting chromatin remodeling complex associated protein	protein_coding	0.007044	0.019159	0.004431	0.011792	0	0	0.008414	0.091871
Bicral	BRD4 interacting chromatin remodeling complex associated protein like	protein_coding	0.002316	0.016664	0.02275	0.032521	0.002132	0	0.040767	0.131224
Bid	BH3 interacting domain death agonist	protein_coding	0.084643	0.383573	0.409107	0.173625	0.011595	0	0.393432	1.0472
Bik	BCL2-interacting killer	protein_coding	0.112953	0	0.04842	0.091276	0	0	0	0
Bin1	bridging integrator 1	protein_coding	0.423174	1.66094	0.308319	0.472911	0.015215	0.131435	0.666861	2.26112
Bin2	bridging integrator 2	protein_coding	0.014233	0.318293	0.374184	0.626928	0.014543	0.070294	0.759281	1.92752
Bin3	bridging integrator 3	protein_coding	0.046061	0.152446	0.15178	0.096678	0.004659	0.065301	0.190231	0.666049
Birc2	baculoviral IAP repeat-containing 2	protein_coding	0.010525	0.021077	0.037857	0.040636	0.003701	0	0.010481	0.053312
Birc3	baculoviral IAP repeat-containing 3	protein_coding	0.022993	0.038114	0.013222	0.029449	0.008932	0.021996	0.136047	0.332484
Birc5	baculoviral IAP repeat-containing 5	protein_coding	0.349501	5.70219	4.56206	1.91504	0.157537	0.864553	2.93203	3.79654
Birc6	baculoviral IAP repeat-containing 6	protein_coding	0.038059	0.111669	0.101887	0.057514	0.004186	0.013268	0.129495	0.408945
Birc7	baculoviral IAP repeat-containing 7	protein_coding	0	0	0	0	0	0	0	0
Bivm	basic, immunoglobulin-like variable motif containing	protein_coding	0.017913	0.153888	0.084226	0.028137	0	0.039844	0.084598	0.227347
Blcap	bladder cancer associated protein	protein_coding	0	0.239198	0.384192	0.290388	0	0.062731	0.265697	0.79257
Blk	B lymphoid kinase	protein_coding	0	0	0	0	0	0	0	0
Blm	Bloom syndrome, RecQ like helicase	protein_coding	0.052739	0.062418	0.072459	0.041778	0	0	0.080885	0.390103
Blmh	bleomycin hydrolase	protein_coding	0.028474	0.50349	0.336609	0.116818	0.038274	0.092885	0.671394	1.39644
Blnk	B cell linker	protein_coding	0.211891	0.529858	0.402	0.318448	0.019071	0.146388	0.360373	1.26607
Bloc1s1	biogenesis of lysosomal organelles complex-1, subunit 1	protein_coding	0.697754	1.56245	0.932368	2.13619	0	0.487836	2.34185	3.21947
Bloc1s2	biogenesis of lysosomal organelles complex-1, subunit 2	protein_coding	2.41115	11.443	6.83772	2.36535	0.163064	1.30837	2.49064	3.52723
Bloc1s3	biogenesis of lysosomal organelles complex-1, subunit 3	protein_coding	0	0.219309	0.08968	0	0	0.033317	0.039594	0.102504
Bloc1s4	biogenesis of lysosomal organelles complex-1, subunit 4, cappuccino	protein_coding	0.246929	0.818989	1.04584	0.414216	0	0.130289	0.601865	1.51712
Bloc1s5	biogenesis of lysosomal organelles complex-1, subunit 5, muted	protein_coding	0.028113	0.314591	0.129528	0.094315	0	0.069389	0.162469	0.378019
Bloc1s6	biogenesis of lysosomal organelles complex-1, subunit 6, pallidin	protein_coding	0.105831	0.729543	0.602023	0.053411	0.013552	0.028165	0.316912	0.73258
Bltp1	bridge-like lipid transfer protein family member 1	protein_coding	0.024792	0.110159	0.084656	0.06875	0.001778	0	0.092892	0.284488
Bltp2	bridge-like lipid transfer protein family member 2	protein_coding	0.071867	0.514824	0.859176	0.387208	0.016349	0.02045	0.574344	1.69707
Bltp3a	bridge-like lipid transfer protein family member 3A	protein_coding	0.00306	0	0.010504	0.006231	0.002907	0.003636	0.044763	0.175077
Bltp3b	bridge-like lipid transfer protein family member 3B	protein_coding	0.004104	0.109402	0.082546	0.048905	0.002311	0.008351	0.07914	0.179649
Blvra	biliverdin reductase A	protein_coding	0.143186	0.81865	0.545378	0.541266	0.079479	0.266586	1.09514	4.40099
Blvrb	biliverdin reductase B	protein_coding	0.918344	7.72799	3.05931	4.65904	0.181954	3.01616	7.12257	24.8031
Blzf1	basic leucine zipper nuclear factor 1	protein_coding	0	0.03294	0.043785	0.023671	0	0	0.06854	0.096352
Bmal1	basic helix-loop-helix ARNT like 1	protein_coding	0	0.157188	0.066113	0.080263	0	0	0.110853	0.470764
Bmal2	basic helix-loop-helix ARNT like 2	protein_coding	0	0	0	0	0	0	0	0
Bmerb1	bMERB domain containing 1	protein_coding	0	0	0	0	0	0	0	0
Bmf	BCL2 modifying factor	protein_coding	0	0.020626	0.011049	0	0	0	0.028127	0.02628
Bmi1	Bmi1 polycomb ring finger oncogene	protein_coding	0	0.271833	0.434973	0.084832	0	0.057152	0.131006	0.204537
Bmp1	bone morphogenetic protein 1	protein_coding	0	0	0	0	0	0	0	0
Bmp10	bone morphogenetic protein 10	protein_coding	0	0	0	0	0	0	0	0
Bmp15	bone morphogenetic protein 15	protein_coding	0	0	0	0	0	0	0	0
Bmp2	bone morphogenetic protein 2	protein_coding	0	0	0.025684	0.012468	0	0	0	0
Bmp2k	BMP2 inducible kinase	protein_coding	0.054628	0.070897	0.055646	0.070295	0	0.006479	0.039871	0.255407
Bmp3	bone morphogenetic protein 3	protein_coding	0	0	0	0	0	0	0	0
Bmp4	bone morphogenetic protein 4	protein_coding	0	0	0	0	0	0	0	0
Bmp5	bone morphogenetic protein 5	protein_coding	0	0	0	0	0	0	0	0
Bmp6	bone morphogenetic protein 6	protein_coding	0	0	0	0	0	0	0	0
Bmp7	bone morphogenetic protein 7	protein_coding	0	0	0	0	0	0	0	0
Bmp8a	bone morphogenetic protein 8a	protein_coding	0	0	0	0	0	0	0	0
Bmp8b	bone morphogenetic protein 8b	protein_coding	0	0	0	0	0	0	0	0
Bmper	BMP-binding endothelial regulator	protein_coding	0	0.025362	0	0	0	0	0.040414	0
Bmpr1a	bone morphogenetic protein receptor, type 1A	protein_coding	0.015422	0.076397	0.139703	0.010744	0	0	0.012151	0.198689
Bmpr1b	bone morphogenetic protein receptor, type 1B	protein_coding	0	0	0	0	0	0	0	0
Bmpr2	bone morphogenetic protein receptor type 2	protein_coding	0	0.030825	0.058248	0.013391	0	0	0.032766	0.073788
Bms1	BMS1, ribosome biogenesis factor	protein_coding	0.053192	0.222812	0.264711	0.129595	0.006939	0.007555	0.331501	1.57714
Bmt2	base methyltransferase of 25S rRNA 2	protein_coding	0.192354	0.613836	0.9589	0.343588	0.014374	0.098933	0.52503	1.05782
Bmx	BMX non-receptor tyrosine kinase	protein_coding	0	0	0	0	0	0	0	0
Bmyc	brain expressed myelocytomatosis oncogene	protein_coding	0	0.136674	0.208781	0.119949	0	0.03805	0.101683	0
Bnc1	basonuclin zinc finger protein 1	protein_coding	0	0	0	0	0	0	0	0
Bnc2	basonuclin zinc finger protein 2	protein_coding	0	0	0	0	0	0	0	0
Bnip1	BCL2/adenovirus E1B interacting protein 1	protein_coding	0.029046	0.134522	0.082242	0.312578	0.012134	0.120159	0.16098	0.373647
Bnip2	BCL2/adenovirus E1B interacting protein 2	protein_coding	0.31468	1.70403	2.30831	0.841161	0.008758	0.136345	1.09807	1.68892
Bnip3	BCL2/adenovirus E1B interacting protein 3	protein_coding	0.471124	1.80325	1.28357	1.12844	0.031591	0.415009	1.48732	2.31068
Bnip3l	BCL2/adenovirus E1B interacting protein 3-like	protein_coding	0.027899	0.363991	0.335165	0.345208	0.018529	0.067679	0.135929	0.791404
Bnip3l-ps	BCL2/adenovirus E1B interacting protein 3-like, pseudogene	protein_coding	0	0	0	0	0	0.246531	0.38679	1.45525
Bnip5	BCL2 interacting protein 5	protein_coding	0	0	0	0	0	0.005844	0	0
Bnipl	BCL2/adenovirus E1B 19kD interacting protein like	protein_coding	0	0	0	0	0	0	0	0
Boc	BOC cell adhesion associated, oncogene regulated	protein_coding	0	0	0	0	0	0	0	0
Bod1	biorientation of chromosomes in cell division 1	protein_coding	0.068795	0.277401	0.291586	0.166983	0.010887	0	0.323358	0.209122
Bod1l	biorientation of chromosomes in cell division 1-like	protein_coding	0.003587	0.057589	0.078856	0.0293	0.002465	0	0.046646	0.35939
Bok	BCL2-related ovarian killer	protein_coding	0	0	0	0	0	0	0	0
Bola1	bolA family member 1	protein_coding	0.253785	1.18868	1.85876	1.24252	0.073288	0.553764	1.80747	1.87154
Bola2	bolA family member 2	protein_coding	15.4442	90.1845	12.7688	2.15113	0.301359	10.4919	9.18546	14.1983
Bola3	bolA family member 3	protein_coding	3.69089	7.82592	1.53629	0.212218	0.07419	0.435783	1.18022	2.51951
Boll	boule homolog, RNA binding protein	protein_coding	0	0	0	0	0	0	0	0
Bop1	block of proliferation 1	protein_coding	0.01033	0.102005	0.219659	0.168212	0.002601	0.043017	0.311809	1.06317
Bora	bora, aurora kinase A activator	protein_coding	0.035874	0	0.046682	0.077714	0	0.039552	0.060544	0.302291
Borcs5	BLOC-1 related complex subunit 5	protein_coding	0.057579	0.296343	0.234819	0.174777	0.010437	0.029115	0.073791	0.105619
Borcs6	BLOC-1 related complex subunit 6	protein_coding	0	0.033966	0.047961	0	0	0	0.019651	0.109214
Borcs7	BLOC-1 related complex subunit 7	protein_coding	0.019872	0	0.090784	0	0	0.017659	0.07653	0
Borcs8	BLOC-1 related complex subunit 8	protein_coding	0.222605	1.28129	0.797087	0.094069	0.017999	0.044697	0.240147	0.631832
Bpgm	2,3-bisphosphoglycerate mutase	protein_coding	0.056938	0.30428	0.223419	0.068155	0	0.037842	0.058974	0.190159
Bphl	biphenyl hydrolase like	protein_coding	0	0.104862	0.05504	0.139292	0	0.045617	0.1417	0.249775
Bpi	bactericidal permeablility increasing protein	protein_coding	0	0	0	0	0	0	0	0
Bpifa1	BPI fold containing family A, member 1	protein_coding	0	0	0	0	0	0	0	0
Bpifa2	BPI fold containing family A, member 2	protein_coding	0	0	0	0	0	0	0	0
Bpifa3	BPI fold containing family A, member 3	protein_coding	0	0	0	0	0	0	0	0
Bpifa5	BPI fold containing family A, member 5	protein_coding	0	0	0	0	0	0	0	0
Bpifa6	BPI fold containing family A, member 6	protein_coding	0	0	0	0	0	0	0	0
Bpifb1	BPI fold containing family B, member 1	protein_coding	0	0	0	0	0	0	0	0
Bpifb2	BPI fold containing family B, member 2	protein_coding	0	0	0	0	0	0	0	0
Bpifb3	BPI fold containing family B, member 3	protein_coding	0	0	0	0	0	0	0	0
Bpifb4	BPI fold containing family B, member 4	protein_coding	0	0	0	0	0	0	0	0
Bpifb5	BPI fold containing family B, member 5	protein_coding	0	0	0	0	0	0	0	0
Bpifb6	BPI fold containing family B, member 6	protein_coding	0	0	0	0	0	0	0	0
Bpifb9a	BPI fold containing family B, member 9A	protein_coding	0	0	0	0	0	0	0	0
Bpifb9b	BPI fold containing family B, member 9B	protein_coding	0	0	0	0	0	0	0	0
Bpifc	BPI fold containing family C	protein_coding	0	0	0	0	0	0	0	0
Bpnt1	3'(2'), 5'-bisphosphate nucleotidase 1	protein_coding	0.049975	0.135039	0.307447	0.169377	0.005297	0.098422	0.193272	0.842654
Bpnt2	3'(2'), 5'-bisphosphate nucleotidase 2	protein_coding	0.018612	0.08684	0.179605	0.069687	0.007701	0	0.122953	0.28474
Bptf	bromodomain PHD finger transcription factor	protein_coding	0	0.028507	0.101885	0.08587	0.005259	0.00355	0.111617	0.409308
[truncated: 20,022 more rows]

## Sheet: Data S1B rRNA
gene_id	description	gene_biotype	PolyProfMacro37.Deplmono_S1	PolyProfMacro37.Depldi_S2	PolyProfMacro37.Depltri_S3	PolyProfMacro37.Depl4_S4	PolyProfMacro42.Deplmono_S5	PolyProfMacro42.Depldi_S6	PolyProfMacro42.Depltri_S7	PolyProfMacro42.Depl4_S8
n-R5s107	nuclear encoded rRNA 5S 107	rRNA	596623	463975	494729	628255	718455	620283	555937	343036
n-R5s106	nuclear encoded rRNA 5S 106	rRNA	83650.8	59273.2	64629.2	88704.6	94454.1	81850.9	70743.6	44846.2
n-R5s102	nuclear encoded rRNA 5S 102	rRNA	5237.9	2510.43	3735.93	4456.85	4987.69	2807.95	4420.15	1224.26
n-R5s112	nuclear encoded rRNA 5S 112	rRNA	1166.43	948.499	569.211	946.392	1780.33	1172.33	556.881	113.86
n-R5s101	nuclear encoded rRNA 5S 101	rRNA	100.436	496.016	1312.81	820.572	1501.95	1136.44	1828.74	518.651
n-R5s115	nuclear encoded rRNA 5S 115	rRNA	560.898	628.892	346.768	569.222	809.634	747.929	389.714	76.7934
n-R5s136	nuclear encoded rRNA 5S 136	rRNA	66.1431	139.365	33.2058	365.784	360.848	70.2963	395.006	646.771
Rn4.5s	4.5S RNA	rRNA	118.198	267.545	273.752	108.262	167.375	680.798	1371.89	429.133
n-R5s114	nuclear encoded rRNA 5S 114	rRNA	0	0	20.8432	0	116.21	11.7968	0	56.7798
n-R5s28	nuclear encoded rRNA 5S 28	rRNA	17.1816	0	52.5597	21.54	30.2747	0	65.7396	55.2936
n-R5s2	nuclear encoded rRNA 5S 2	rRNA	0	36.6026	94.9487	20.4888	30.0411	68.8486	19.8172	53.706
n-R5s195	nuclear encoded rRNA 5S 195	rRNA	13.6382	0	18.6653	40.5983	29.8884	34.0399	19.4135	0
n-R5s109	nuclear encoded rRNA 5S 109	rRNA	38.1363	0	24.6846	43.3169	18.9052	53.4418	19.9578	57.2969
n-R5s25	nuclear encoded rRNA 5S 25	rRNA	0	0	0	0	11.9554	0	0	0
n-R5s211	nuclear encoded rRNA 5S 211	rRNA	0	0	0	20.2992	11.9553	0	0	0
n-R5s64	nuclear encoded rRNA 5S 64	rRNA	0	0	0	0	6.0106	0	0	0
n-R5s194	nuclear encoded rRNA 5S 194	rRNA	0	0	0	81.7622	5.99669	17.0878	19.5169	0
n-R5s151	nuclear encoded rRNA 5S 151	rRNA	0	36.4882	0	0	5.97862	0	19.5681	53.6433
n-R5s13	nuclear encoded rRNA 5S 13	rRNA	0	0	0	0	0	0	0	0
n-R5s162	nuclear encoded rRNA 5S 162	rRNA	0	0	0	0	0	0	0	0
n-R5s185	nuclear encoded rRNA 5S 185	rRNA	0	0	0	0	0	0	0	0
n-R5s33	nuclear encoded rRNA 5S 33	rRNA	0	0	18.6913	0	0	0	0	0
n-R5s58	nuclear encoded rRNA 5S 58	rRNA	13.6382	0	0	0	0	0	0	0
Rn18s	NR_003278.3	NA	80622.6	83816.7	76942.3	47990.9	18642.4	60983.2	64260.1	130604
Rn28s1	NR_003279.1	NA	47780.9	67136	68685.5	46847.9	16764.9	41960.5	56068.8	128334
Rs5-8s1	NR_003280.2	NA	67536.4	125707	143600	64242.8	36650.4	78591.3	141113	190449
Rn5s	5S RNA	rRNA	42169.7	35332.5	43000.9	36220.1	88949	53608.7	39559.8	32898.7
SUMwithoutS5			195940	276660	289228	159082	72057.7	181535	261442	449387
28S/18S			0.592649	0.800986	0.892688	0.976183	0.899287	0.688066	0.872529	0.982625
28S/5.8S			0.707484	0.534066	0.47831	0.729231	0.457428	0.533907	0.397333	0.673851
5S/28S			0.882564	0.526282	0.626055	0.773143	5.30567	1.2776	0.705558	0.256351
total rRNA			925715	840304	898090	919757	983791	944079	936809	873454
total mRNA			14250.9	54723.9	28353.1	12615.8	1089.87	15180.1	19318.4	35447.7
												MonoToTetra 37	MonoToTetra 42	Percent active monosome remaining in stress
Total mRNA / rRNAwo5S			0.0727308	0.197802	0.09803	0.0793041	0.015125	0.0836206	0.0738919	0.07888		0.917113	0.191746	0.209076		Amplification error
Total mRNA / total rRNA			0.0153944	0.0651239	0.0315704	0.0137165	0.00110783	0.0160792	0.0206215	0.0405833		1.12233	0.0272976	0.0243222		8.5961

## Sheet: Data S1C Key
	Name	Content
Sheet 1	mRNA	mRNAs and total mRNA caculation
Sheet 2	rRNA	rRNA and total rRNA calculation
		Percent active monosome remaining in stress
Sheet 1, 2	Monosome	Number of ribosomes associated with the mRNA in the gradinet fraction: 1
Sheet 1, 2	Disome	Number of ribosomes associated with the mRNA in the gradinet fraction: 2
Sheet 1, 2	Trisome	Number of ribosomes associated with the mRNA in the gradinet fraction: 3
Sheet 1, 2	4+	Number of ribosomes associated with the mRNA in the gradinet fraction: 4 or more
Sheet 3	Key	This page
